# Supplementary material for: Field et al. Redux
Source: EvoDevo. 2013 Feb 12;4:5. doi: 10.1186/2041-9139-4-5 (PMC3610153; doi:10.1186/2041-9139-4-5)
Supplement: Additional file 1 — Telford_FEA.nex, Format: Nexus. Description: Aligned 18S ribosomal RNA sequences from original Field et al. publication along with more recent, full-length, equivalent sequences. Character sets used in the analyses described are included along with a ‘PAUP block’ which will automatically run all analyses described in this manuscript. [file 2041-9139-4-5-S1.nex]

#NEXUS 

BEGIN DATA;
	DIMENSIONS  NTAX=67 NCHAR=2112;
	FORMAT DATATYPE=DNA  MISSING=? GAP=- ;
MATRIX
[                                           10        20        30        40        50        60        70        80        90        100       110       120       130       140       150       160       170       180       190       200       210       220       230       240       250       260       270       280       290       300       310       320       330       340       350       360       370       380       390       400       410       420       430       440       450       460       470       480       490       500       510       520       530       540       550       560       570       580       590       600       610       620       630       640       650       660       670       680       690       700       710       720       730       740       750       760       770       780       790       800       810       820       830       840       850       860       870       880       890       900       910       920       930       940       950       960       970       980       990       1000      1010      1020      1030      1040      1050      1060      1070      1080      1090      1100      1110      1120      1130      1140      1150      1160      1170      1180      1190      1200      1210      1220      1230      1240      1250      1260      1270      1280      1290      1300      1310      1320      1330      1340      1350      1360      1370      1380      1390      1400      1410      1420      1430      1440      1450      1460      1470      1480      1490      1500      1510      1520      1530      1540      1550      1560      1570      1580      1590      1600      1610      1620      1630      1640      1650      1660      1670      1680      1690      1700      1710      1720      1730      1740      1750      1760      1770      1780      1790      1800      1810      1820      1830      1840      1850      1860      1870      1880      1890      1900      1910      1920      1930      1940      1950      1960      1970      1980      1990      2000      2010      2020      2030      2040      2050      2060      2070      2080      2090      2100      2110]
[                                           .         .         .         .         .         .         .         .         .         .         .         .         .         .         .         .         .         .         .         .         .         .         .         .         .         .         .         .         .         .         .         .         .         .         .         .         .         .         .         .         .         .         .         .         .         .         .         .         .         .         .         .         .         .         .         .         .         .         .         .         .         .         .         .         .         .         .         .         .         .         .         .         .         .         .         .         .         .         .         .         .         .         .         .         .         .         .         .         .         .         .         .         .         .         .         .         .         .         .         .         .         .         .         .         .         .         .         .         .         .         .         .         .         .         .         .         .         .         .         .         .         .         .         .         .         .         .         .         .         .         .         .         .         .         .         .         .         .         .         .         .         .         .         .         .         .         .         .         .         .         .         .         .         .         .         .         .         .         .         .         .         .         .         .         .         .         .         .         .         .         .         .         .         .         .         .         .         .         .         .         .         .         .         .         .         .         .         .         .         .         .         .         .         .         .         .         .         .         .         .         .         .         .         .         .         .         .         .         .         .         .  ]

Saccoglossus_bromophenolosus       ----CTGGTTGATCCTGCCAGTAGTCATATGCTTGTCTCAAAGATTAAGCCATGCACGTCTAAGTACGAGCCTCGATAC-ACGGTGAAACTGCGAATGGCTCATTAAATCAGTTATGGTTCCTTTGATCGT-----TACCCCTTACTTGG-ATAACTGTGGCAATTCTAGAGCTAATACATGCCTACCTCGGCGCTGACCTCGCG--------GGATGCGTGCTTTTATTAGGACCAAGACCTTCCCGGTGTCCCGT----CGCCTTCGCGGGTT------GGCGGGCCCGGTCCT-CCTGGT-GAACTCTGGATAACTTG---GCGGATCGCACGGCCCCGGCGCCGGCGACGAATCTTTCGAG-TGTCTGCCCTA-TCAACTTTCGACGGTACGTTATGCGCCTACCGTGGTGGCAACGGGTAACGGGGAATCAGGGTTCGATTCCGGAG-AGGGAGCCTGAGAAACGGCTACCACATCCAAGGAAGGCAGCAGGCGCGCAAATTACCCATTCCCGACACGGGGAGGTAGTGACGAAAAATAACGATACGGGACTCTTTGG--AGGCCCCGTAATCGGAATGAGCACAGTCCAAATCCTTTA-GCGAGGATCCATTGGAGGGCAAGTCTGGTGCCAGCAGCCGCGGTAATTCCAGCTCCAATAGCGTATATTAAAGCTGCTGCAGTTAAAAAGCTCGTAGTTGGATCTTGGTCCGC--------GGGCGGGC-G-----GAAGT-TCTCCGTACG-AGTGGGTCTTCG-------CTGCCC--GTCCCGGACTCT-------TCA----------TCCGGTCCT---------------------CTCCCGGTGCT--CTTGGTTGA-GTGTCGGG-GGCGGCCGGAACGTTTACTTTGAAGAAATTAGAGTGTT-CAAAGCAGGCCGCCAC-GCCTGGATAGTCC-AGCATGGAATAATGGAATAGGAC-CTCGGTCC----CATTGC-GTTGGTCTTAGGAACGC-GAGGTAA-TGATCGAGAGGGACTGAC-GGGGGCATTCGTATTGCGGCG-TTAGAGGTGAAATTC-TTGGATCGTCGCAAGACGGACGACTGCGAAAGCA-TTTGCCAAGAACGTTTT-CATTGATCAAGA-ACGAAAGTCGGAGGTTCGAAGACGATCAG-ATACCGTCCTAGTTCCGACCGTAAACGATGCCGACTGGCG-ATCTGCCGGCGTTACTCTCTAGACCCG-GCGGGC-AGCTTCCGGGAAACC--AAAGTCTTT-GGGTTCCGGGGG-AAGTATGGTTGCAAAGCTGAAACTTAAAGGAATTGACGGAAGGGCACCACCAGGAGTGGAGCCTGCGGCTTAATTTGACTCAACACGGGAAAACTCACCCGGCCCGGACACGGCGAGGATTGACAGATTGAGAGCTCTTTCTTGATTTCGTGGGTGGTGGTGCATGGCCGTTCTTAGTTGGTGGAGCGATTTGTCAGGTTGATTCCGATAACGAACGAGACTCTGGCTTGCTAAATAG------------TCGTGCGACCC--CTTC-CGTG----------------------------------------------------TCGGCGAC-----------------------------------CGACTTCTTAGAGGGACAAGCGGCGTTCAGC-CGCCCGAGATTGAG-CAATAACAGGTCTGTGATGCCCTTAGATGTCCGGGGCCGCACGCGCGCTACACTGAAGGGATC-AGCGGGTGTCG-CCTCCCTGGCCGACAGGACCCAGGCAATCCGATGAGCCCCCTTCGTGCTAGGGATA-GGGAATTGTAATTATTTCCCTTGAACGAGGAA-TTCCCAGTAGGCGCGAGTCATAAGCTCGTGTCGATTACGTCCCTGCCCTTTGTACACACCGCCCGTCGCTAC-TACCGATT--GAACGGTTTAGTGAGATCTTCGGATCGGCACGCGGCGGGGAC-CGGTTCGTCCGGCCTCGCTTCGCGCGC-------CGAGAAG-ACGATCGAACTTGATCGTTTAGAGGAAGTAAAAGTCGTAACAAGGTTTCCGTAGGTGAACCTGCAGATGGATCATT-   [1859]
Macrostomum_hystricinum            -------------------------------------------------CTAAGCATTTCTAATTACAACCCTTTAC---ACGGTGAAACCGCGAATGGCTCATTAAATCAGCTATGGTTCCTTAGATCGT-----CTCTYCCTACTCGG-ATAACTGTGGAAAATCTAGAGCTAATACGTGCTT-AC-AAACCCTGACCTCAC--------GGGAGGGGTGCATTTATTAGATC-AAAACCAA---------------TC-------------GGGGCTTGCCCCGTCTGC------TTGGT--GACTCTGGATAACTTTTGTGCTGATCGCATGGCCTCTGCGCCGGCGACGTATCTTTCAAG-TGTCTGCCCTA-TCAACTTACGATGGTAGGTGATATGCCTACCATGGTTATAACGGGTAACGGGGAATCAGGGTTCGATTCCGGAG-AGGGAGCCTGAGAAACGGCTACCACATCTAAGGAAGGCAGCAGGCGCGCAAATTACCCACTCCCGGCACGGGGAGGTAGTGACGAAAAATAACGATACGGGACTCATTTG--AGGCCCCGTAATTGGAATGAGTACACTTTAAATCCGTTA-ACGAGAATCTATTGGAGGGCAAGTCTGGTGCCAGCAGCCGCGGTAATTCCAGCTCCAATAGCGTATATTAATGTTGTTGCAGTTAAAAAGCTCGTAGTTGGATCTGAGGATTC--------GAATTGGTGGT----GCAGT-----------------C------------AACGCTG---TTACTGCCGATTCG-GCCTACCTAG------TCGGTGCTCGCT--------------------CTTGGTGTT--CTTAATTGA-ATGCCCTGA-GTGCCCGACATGTTTTCATTGGAAAAATTAGGGTGCT-CAAAGCAGGCCATT--ACCCGGAATACTTC-AGCATGGGATAATGGAATAGGAC-TTCGGTTC----TATTTT-GTTGGTTTTCGGAACCC-GAGGTAA-TGATTAAGAGAGACAGAC-GGGGGCATTCGTACTGCGGTG-TTAGAGGTGAAATTC-TTGGATCGCCGCAAGACGAACAACTGCGAAAGCA-TTTGCCAAGAATGTTTT-CATTAATCAAGA-ACGAAAGTCAGAGGTTCGAAGACGATCAG-ATACCGTCCTAGTTCTGACCATAAACGATGCCAACTGGCG-ATCCGAGATCGTTTGCTATTTGACCTC-TCGGGCAGCCTTCCGGGAAACC--AAAGTCTTT-AGGTTCCGGGGG-AAGTATGGTTGCAAAGCTGGAACTTAAAGGAATTGACGGAAGGGCACCACCAGGAGTGGAGCCTGCGGCTTAATTTGACTCAACACGGGAAAACTCACCCGGCCCGGACACTGTTAGGATTGACAGATTGAGAGCTCTTTCTTGATTCGGTGGGTGGTGGTGCATGGCCGTTCTTAGTTGGTGGAGCGATTTGTCTGGTTAATTCCGATAACGAACGAGACTCTAGCCTGCTAAATAG------------TACGTCGATAT---CCTTCTTG----------------------------------------------------TCGGCG------------------------------------CTGACTTCTTAGAGGGACAAGCGTCTTGAAGA-CGCACGAGATTGAG-CAATAACAGGTCTGTGATGCCCTTAGATGTTCGGGGCCGCACGCGCGCTACACTGAAGGGGAC-AGCGAGTTTT----TCCTGGTTTGAAAA-AACCGGGTAATCTGTTGAATTCCCTTCGTGACAGGGATC-GGGGCTTGCAATTATTCCCCGTGAACGAGGAA-TTCCCAGTAAGCGCAAGTCATCAGCTTGCGTTGATTACGTCCCTGCCCTTTGTACACACCGCCCGTCGCTAC-TACCGATT--GAATGGTTTAGCAAGGTCCTCGGATTG-GTGCCGACTAGG----------TGGCAAC-AC-T--TGGTCGG--ATACTGAGAAG-AAGATCAAACTTGATCATTTAGAAGAAGTAAAAGTCGTAACAAGGTTTCCGTAGGTGAACCTGCGGAAG--------   [1759]
Trichinella_pseudospiralis         -TACCTGGTTGATCCTGCCAGTAGTCATATGCTTGTCTCAAAGATTAAGCCATGCATGTGTAAGCACACACTGTTTTA--AAAGTGAAGCCGCGAATGGCTCATTACAACAGCCACAGTTTATTAGAAC---------TTACATACATGG-ATAACTGTGGTAATTCTAGAGCTAATACACGCAC-AA---AAACTTCAACTATACAAT---GGTTGAAGTGCTTTTATTAGAACAAAAACCGAAC----------------GGCGTTCGACTTGTGTTGAACGTCGAAACTC----TTTGGT--GAATCTGAATAACTATT--TCTGATCGCATGGTCTA-GCACCGGCGACATCACTTTCAAG-TGTCTGCCTTA-TCAACCTTCGATGGTAGTCTATGCGACTACCATGGTGATAACGGGTAACGGAGAATCAGGGTTCGACTCCGGAG-AGGGAGCCTGAGAAACGGCTACCACATCCAAGGAAGGCAGCAGGCGCGCAAATTACCCACTCCCAGCTTGGGGAGGTAGTGACGAAAAATAACGAGACGATTCTCGTTTG--AGAAA-CGTTATCGAAATGAGTACGCTTTACACACGCTA-ACGAGTAGCAATTGGAGGGCAAGTCTGGTGCCAGCAGCCGCGGTAATTCCAGCTCCAATAGCGTATATTAAAGTTGCTGCGGTTAAAACGCTCGTAGTTGAATTGTGGTCTTAGAC------AACAGTCCCC-----CTAT-------ATAGGTGTGGC------------ACGGTTG----CTCGAGATCTTCA---TTCG----------TGGTTGCTG------------------------TTGTTGCT--CTTCATTGA-GTGTCAATG-GTGCCTCGAGATTTTACTTTGAAAAAATTAGAGTGCT-CAAAGCAGGTTGTGAT-GCCTGAATAATGG-TGCATGGAATAATAGAATACGAT-CTCGGTTC----TATTTT-GTTGGTTTTCG-AACCG-GAGATAA-GTATTGAAAGGAACAGAC-GGGGGCATTCGTATTGCTGCG-TTAGAGGTGAAATTC-TTGGATCGCAGCAAGATGAACAATTGCGAAAGCA-TTTGCCAAGAATGTTTT-CATTAATCAAGA-ACGAAAGTTAGAGGTTCGAAGGCGATCAG-ATACCGCCCTAGTTCTAACGGTAAACTATGCCAACCAGCG-ATTCGCCGAAGTTCATTTAA-GACTCG-GCGAGC-AGCTTCCGGGAAACC--AAAGTGTTT-CGGTTCCGGGGG-AAGTATGGTTGCAAAGCTGAAACTTAAAGGAATTGACGGAAGGGCACCACCAGGAGTGGAGCCTGCGGCTTAATTTGACTCAACACGGGAAAACTCACCCGGCCCGGACACTGAAAGGATTGACAGATTGACAGCTCTTTCTTGATTCAGTGGGTAGTGGTGCATGGCCGTTCTTAGTTGGTGGAGCGATTTGTCTGGTTAATTCCGATAACGAACGAGACTCTACCCTATTAAATAG------------TGACAGTATT---------GCATAT-------------------------------------------------TCTGTGCT---------------------------------GATCACTTCTTAGAGGGACTGGCAAATTGAAAGCTGCACGAAAAAGAG-CAATAACAGGTCTGTGATGCCCTTCGATGTCCGGGGCTGCACGCGCGCTACAATGAAAGCGTC-AACGTGAGTTA-CGTCCTTACCTGAAAA-GGTTTGGCAATCGATTGAAACGTTTTCTTGAATGGAATA-GGGAATTGCAATTGTTTCCCTTGAACGAGGAA-TTCCCAGTAAGCGTGAGTCATTAGCTCGCGTTGATTACGTCCCTGCCCTTTGTACACACCGCCCGTCGCTAC-TACCGATT--GGATGATTTAGTGAGGTGTTTTGACTA-GCGCCTGTAG----------TCGGATGTA-TA-TTC-GGCTTC--GCGCCGGGAAA-TTTCCCAAACCAAATCATCTAGAGGAAGTAAAAGTCGTAACAAGGTTTCCGTAGGTGAACCTGCGGAAGGATCATTA   [1829]
Priapulus_caudatus                 -AACCTGGTTGATCCTGCCAGTAGTCATATGCTTGTCTCAAAGATTAAGCCATGCATGTCTAAGTACAGACGGATAC---AAAGTGAAACCGCGAATGGCTCATTAAATCAGTTATGGTTCCTTAGATCT-----TACTATCCTACTTGG-ATAACTGTGGTAATTCTAGAGCTAATACATGCAA-TC-AAGCTCCGACCTTAC--------GGGACGAGCGCTTTTATTAGACC--AAACCAATCGGGT---------TTCGGCCC--------------GTTCT-----------TTTGGT--GACTCTGGATAACCTTGC-GCTGATCGCACGGTCTC-GCACCGGCGACGTATCTTTCAAA-TGTCTGCCTTA-TCAACTTTCGATGGTAGATTATGTGCCTACCATGGCTGTAACGGGTAACGGGGAATCAGGGTTCGATTCCGGAG-AGGGAGCATGAGAAACGGCTACCACATCCAAGGAAGGCAGCAGGCACGCAAATTACCCATTCC-GGCACGGGGAGGTAGTGACGATAAATAACAATACGGGACTCTTTCG--AGGACCCGTAATTGGAATGAGTACACTTTAAATCCTTTA-ACGAGGATCTATTGGAGGGCAAGTCTGGTGCCAGCAGCCGCGGTAATTCCAGCTTCAATAGAGTATATTAAAGTTGTTGCAGTTAAAAAGCTCGTAGTTGGATCTGGG-------------GCTTAGGCTG-----GTGGC---TCATCTAG-CGATGGTT----------ACTGCCT--GTCCTGGCCTTTA----CCTCC-----------CGGTCTAT----------------------CTTTGTTGCT--CTTGACTGA-GTGACTCGG-GTTGCCGCAACGTTTACTTTGAAAAAATTAGAGTGTTCAAATGCAGGCTTTTT--GCCTGAATAATGG-TGCATGGAATAATGGAATAGGAC-CTCGGTTC----TATTTT-GTTGGTTTTCGGAACAT-GAGGAAA-TGATTAAGAGGAACAGAC-GGGGGCATTCGTACTGCTGCG-TTAGAGGTGAAATTC-TTGGATCGTAGCAAGACGAACAACAGCGAAAGCA-TTTGCCAAGAATGTTTTCGATTAATCAAGA-ACGAAAGTCAGAGGTTCGAAGGTGATCAG-ATACCGCCCTAGTTCTGACCATAAACGATGCCAACTAGCG-ATCTGCCGGAGTTACTACAATGACTTG-GCGGGC-AGTCACCGGGAAACC--AAAGTCTTT-GGGTTCCGGGGG-AAGTATGGTTGCAAAGCTGAAACTTAAAGGAATTGACGGAAGGGCACCACCAGGAGTGGNNCNNGCGGCTTAATTTGACTCAACACGGGAAATCTCACCCGGTCCGGACACTGTAAGGATTGACAGATTGAGAGCTCTTTCTTGATTCGGTGGGTGGTGGTGCATGGCCGTTCTTAGTTGGTGGAGCGATTTGTCTGGTTAATTCCGATAACGAACGAGACTCTGGCCTACTAAATAG------------TGAGCCGATT-----CCGT-CG---------------------------------------------------GTCGGC------------------------------------TGGCACTTCTTAGAGGGACAAGCGGCGGCTAGC-CGCACGAGATTGAG-CAATAACAGGTCTGTGATGCCCTTAGATGTCCGGGGCTGCACGCGCGCTACACTGAAGGAATC-AGCGTGCATT--TTGCCTTGTCCGGAAG-GACTGGGTAACCCGATGAACCTCCTTCGTGCTAGGGATA-GGGAATTGCAATTATTTCCCTTGAACGAGGAA-TTCCCAGTAAGCGCGAGTCATAAGCTCGTGTTGATCACGTCCCTGCCCTTTGTACACACCGCCCGTCGCTAC-TACCGATT--GAATGATTTAGTGAGGTCTTCGGACCG-GTCCCGGCGAGAGG--------GGAAACC-CT-CGCAGTCGGACTGTGCTGGGAAGGATGACCAAACTTGATCATTTAGAGGAAGTAAAAGTCGTAACAAGGTTTCCGTAGG--AACCTGCAGAAGGATC----   [1813]
Afrocucumis_africana               --ACCTGGTTGATCCTGCCAGTAGTCATATGCTTGTCTCAAAGACTAAGCCATGCACGTCTAAGAACAATCGTGAATACACAAGAGAATCTGCAGATGGCTCATTAGATCAGTTATGGTTTATTGGAGA-ACA---GTCACTTGCCATGG-ATAACTGTGGTAATTCTAGAGCTAATACATGCGA-TT-AAGCGCCGACCCTCCG------GGGGAAGCGTGCTTTTATTAGGAACAAGGCCAGCTCGGTT----------CCCCAGCGATGGG-------GGCCGGTCTCC-----GCTGGT-GAACTCTAGATAACTT--C-ACCGATCGCACGGTCTC-GCACCGGCGACGCTCCCTTCAAA-AGTCTGCTCTA-TCAACTTTCGATGGTAAGTTATCTGCTTATCATGGTTGTGACGGGTAACGGAGAATCAGGGTTCGATTCCGGAG-AGGGAGCCTGAGAAACGGCTACCACATCCAAGGAAGGCAGCAGGCACGCAAATTACCCACTCCCGACACGGGGAGGCAGTGACAAAAAATAACGATACAGGCCTCTTCGG--AGGCTCTGTGATCGGAATGAGTACACTTTAAATCCTTTA-ACGAGGATCTACTGGAGGGCAAGTCTGGTGCCAGCAGCCGCGGTAATTCCAGCTCCAGCAGCGTATATTAAATTTGCTGCAGTTAAAAAGCTCGTAGTCGGATTTCTG-------------GCCGGGGCGG-----GCGGT-CCGCCGCGAGGCGAGC-------------ACTGCCCGTGTGTCGGCCTTAACGGGCCCGGCA--CTCTCTCCGGCCAGTGATTCGGTCG---------GTCGTGCGGTGCT--CTTAGCTGA-GTGCCGTG-CGAGGCTGAAACGTTTACTTTGAGAAAATTAGAGTGTT-CAAAGCAGGCCAAAGT-GCCCGAACAGCTC-AGCATAGAATAGTGGAAGAGGAC-CTCGGCTCGTTCTATTTC-GTTGGTCTCTGGAACCT-GAGGTAA-TGATCAAGAGGGACTGCC-GGGGGCATTCGTATTGCGGCG-TGAGAGGTGAAATTC-TTGGATCGTCGCAAGACGCCCGACAGCGAAAGCA-TTTGCCAAGAATGTCTT-CATTGATCAAGA-ACGAAAGTCGGAGGATCGAAGGCGATCAG-ATACCGCCCTAGTTCCGACCATAAACGATACCGACCCGTA-ATTCGCCGGCGTTCCTCCCATGACGCG-GCGGGCAACTCTCCGGGAAACC--AAAGTCTTT-GGGTTCCGGGGG-AAGTATGGTTGCAAAGCTGAAACTTAAAGGAATTGGCGGAAGGGCACCACCAGGAGTGGAGCCTGCGGCTTAATTTGACTCAACACGGGGAAACCTACCCGGCCCGGACACAGTAAGGATTGACAGATTGAGAGCTCTTTCTCGATTTTGTGGATGGTGGTGCATGGCCGTTCTTAGTTGGTGGAGTGATTTGTCTGGTTAATTCCGATAACGAACGAGACTCTGGCTTGCTATATAG------------TCCGGCCAC----CCGT-CGCG---------------------------------------------------GTGAGCCGCGT--------------------------------CTAACTTCATAGAGGGACAAATGGCTCTCAGC-CATACGAGATGGAG-CAATAACAGGTCTGTGATGCCCTTAGATGTCCGGGGCCGCACGCGCGCTACACTGGCGCAAGC-AGCGGGTACACTCGCCCTCGGCCGACAG-GTCTGGGTAATCCGCTGAGATTCCGCCGTGCTGGGGACA-GGGACTTGTAATTGTGTCCCTTGAACGAGGAA-TTCCAAGTAAACGCGAGTTATCAGCTCGCATTGATTACGTCCCTGCCCTTTGTACACACCGCCCGTCGCTAC-TACCGATC--GGATGGCTTAGTGAGGCCATCGGATCG-TCCGTCTTCCGACACCCCCGGCTTCGGTC-GG-TTGTCGAGTC--GTGACGAGAAG-ACGGTCAAACTTGATCA------------------------------------------------------------   [1822]
Anthocidaris_crassispina           ---------------------TAGTCATATGCTTGTCTCAAAGATTAAGCCATGCATGTCTAAGTACAAGCTCGTCTC---GAGCGAAACTGCGGATGGCTCATTAAATCAGTTATGGTTCATTGGATC-GAG---TCCCCCCGACATGG-ATAACTGTGGTAATTCTAGAGCTAATACATGCGT-CC-AAGCGCCGACTTTCC--------AGAAGGCGTGCTTTTATTAGGAACAAGACCAGCCCGG--------------TCTC--------------GGCCGGCCAC------ACTGGT-GAACTCTGGATAACAC--A-GCCGATCGCACGGTCTTTGCACCGGCGACGGATCCTTCGAA-TGTCTGCCCTA-TCAACTTTCGATGGTACGTTATGCGCCTACCATGGTCGTCACGGGTAACGGAGAATCAGGGTTCGATTCCGGAG-AGGGAGCCTGAGAAACGGCTACCACATCCAAGGAAGGCAGCAGGCGCGCAAATTACCCACTCCCGACACGGGGAGGTAGTGACGAAAAATAACAATGCAGGACTCTTTCG--AGGCCCTGTAATTGGAATGAGTACACTTTAAATCCTTTA-ACGAGGATCCACTGGAGGGCAAGTCTGGTGCCAGCAGCCGCGGTAATTCCAGCTCCAGTAGCGTATATTAAAGCTGTTGCAGTTAAAAAGCTCGTAGTTGGATCTTGG-------------GCCCAGGCCT-----GCGGT-CCGCCGTGAGGCGTGT-------------ACTGCA---GTCCTGGCCTT------CCTC-----------TCGGTTT-T---------------------CGCCCGGTGCC--CTTAATTGA-GTGCCAGG-AGAGGCCGGAACGTTTACTTTGAAAAAATTGGAGTGTT-CAAAGCAGGCCTCGC--GCCTGAACAGCAG-AGCATGGAATAATGGAATAGGAC-CTCGGTTC----TATTGC-GTTGGTTTTCGGAACTC-GAGGTAA-TGATTAAGAGGGACTGAC-GGGGGCATTCGTATTGCGGTG-TGAGAGGTGAAATTC-TTGGATCGCCGCAAGACGACCGACTGCGAAAGCA-TTTGCCAAGAATGTTTT-CATTAATCAAGA-ACGAAAGTTAGAGGTTCGAAGGCGATCAG-ATACCGCCCTAGTTCTAACCATAAACGATGCCGACTGACG-ATCCGCCGGCGTTACTCCCATGACGCG-GCGGGC-AGTCTAAGGGAAACC--AAAGTCTTT-GGGTTCCGGGGG-AAGTATGGTTGCAAAGCTGAAACTTAAAGGAATTGACGGAAGGGCACCACCAGGAGTGGAGCCTGCGGCTTAATTTGACTCAACACGGGAAAACTCACCCGGCCCGGACACAGTGAGGATTGACAGATTGAGAGCTCTTTCTTGATTCTGTGGGTGGTGGTGCATGGCCGTTCTTAGTTGGTGGAGCGATTTGTCTGGTTAATTCCGATAACGAACGAGACTCTGGCTTGCTAAATAG------------TTGCGCCAC----CCGC-CGTG---------------------------------------------------GTGCGCG------------------------------------TCAACTTCTTAGAGGGACAAGTGGCGTATAGC-CACGCGAGATTGAG-CAATAACAGGTCTGTGATGCCCTTAGATGTTCGGGGCCGCACGCGCGCTACACTGGCGGAATC-AGCGGGTACA-CTGCCCTTGGCCGGAAG-GTCTGGGTAATCCGCTGAACCTCCTCCGTGATGGGGATA-GGGAATTGCAATTATTTCCCTTGAACGAGGAA-TTCCCAGTAAGCGCGAGTCATCAGCTCGCGTTGATTACGTCCCTGCCCTTTGTACACACCGCCCGTCGCTAC-TACCGATT--GAATGGTTTAGTGAGATCCTCGGATCG-TCGGCGTCGGGA---CGGCTTCGCCGCCT-CG-CTCGCATGT------ACGAGAAG-ACGATCAAACTTGATCATTTAGAGGAAGTAAAAGTCGTAACAAGGTTTCCGT-------------------------   [1773]
Arbacia_punctulata                 ---------------------TAGTCATATGCTTGTCTCAAAGATTAAGCCATGCATGTCTAAGTACAAGCTC--TCC---GAGCGAAACTGCGGATGGCTCATTAAATCAGTTATGGTTCATTGGATC-GAG---TCCCCC-GACATGG-ATAACTGTGGTAATTCTAGAGCTAATACATGCGT-CC-AAGCGCCGACTCCCC--------AGAAGGCGTGCTTTTATTAGGAACAAGACCAGCCCGG--------------TTTC--------------GGCCGGCACC------ACTGGT-GAACTCTGGATAACAC--A-GCCGATCGCACGGTCYTCGCACCGGCGACGGATCCTTCGAA-TGTCTGCCCTA-TCAACTTTCGATGGTACGTTATGCGCCTACCATGGTCGTCACGGGTAACGGAGAATCAGGGTTCGATTCCGGAG-AGGGAGCCTGAGAAACGGCTACCACATCCAAGGAAGGCAGCAGGCGCGCAAATTACCCACTCCCGACACGGGGAGGTAGTGACGAAAAATAACAATACAGGACTCTTTCG--AGGCCCTGTAATTGGAATGAGTACACTTTAAATCCTTTA-ACGAGGATCCACTGGAGGGCAAGTCTGGTGCCAGCAGCCGCGGTAATTCCAGCTCCAGTAGCGTATATTAAAGCTGTTGCAGTTAAAAAGCTCGTAGTTGGATCTTGG-------------GCCCAGGCCT-----GCGGT-CCGCCGTGAGGCGAGT-------------ACTGCA---GTCCTGGCCTT------CCTC-----------TCGGTTT-T---------------------CGCCCGGTGCT--CTTAACTGA-GTGCCAGG-AGAGGCCGGAACGTTTACTTTGAAAAAATTGGAGTGTT-CAAAGCAGGCCTCGC--GCCTGAACAGCAG-AGCATGGAATAATGGAATAGGAC-CTCGGTTC----TATTGC-GTTGGTTTTCGGAACTC-GAGGTAA-TGATTAAGAGGGACTGAC-GGGGGCATTCGTATTGCGGTG-TGAGAGGTGAAATTC-TTGGATCGCCGCAAGACGACCGACTGCGAAAGCA-TTTGCCAAGAATGTTTT-CATTAATCAAGA-ACGAAAGTTAGAGGTTCGAAGGCGATCAG-ATACCGCCCTAGTTCTAACCATAAACGATGCCGACTGACG-ATCCGCCGGCGTTACTCCCATGACGCG-GCGGGC-AGTCTAAGGGAAACC--AAAGTCTTT-GGGTTCCGGGGG-AAGTATGGTTGCAAAGCTGAAACTTAAAGGAATTGACGGAAGGGCACCACCAGGAGTGGAGCCTGCGGCTTAATTTGACTCAACACGGGAAAACTCACCCGGCCCGGACACAGTGAGGATTGACAGATTGAGAGCTCTTTCTTGATTCTGTGGGTGGTGGTGCATGGCCGTTCTTAGTTGGTGGAGCGATTTGTCTGGTTAATTCCGATAACGAACGAGACTCTGGCTTGCTAAATAG------------TTGCGCCAC----CCGC-CGCG---------------------------------------------------GTGCGCG------------------------------------TCAACTTCTTAGAGGGACAAGTGGCGTATAGC-CACGCGAGATTGAG-CAATAACAGGTCTGTGATGCCCTTAGATGTTCGGGGCCGCACGCGCGCTACACTGGCGGAATC-AGCGGGTACG-CTGCCCTTGGCCGGAAG-GTCTGGGTAATCCGCTGAACCTCCTCCGTGATGGGGATA-GGGAATTGCAATTATTTCCCTTGAACGAGGAA-TTCCCAGTAAGCGCGAGTCATCAGCTCGCGTTGATTACGTCCCTGCCCTTTGTACACACCGCCCGTCGCTAC-TACCGATT--GAATGGTTTAGTGAGATCCTCGGATCG-TCGGCGTCGGGA---CGGCTCCGCCGTCT-CG-ATCGCATGY------ACGAGAAG-ACGATCAAACTTGATCATTTAGAGGAAGTAAAAGTCGTAACAAGGTTTCC---------------------------   [1768]
Artemia_salina                     TTACCTGGTTGATCCTGCCAGTAG-CATATGCTTGTCTCAAAGATTAAGCCATGCATGTCTAAGTACAAGCCCCCAG---TGGGCGAAACCGCGAATGGCTCAATAAATCAGTTATGGTTCCTTAGATCGTAC---TATATCCTACTTGG-ATAACTGTGGTAATTCTAGAGCTAATACATGCAC-AA-TAGCCCCAACTTCAC--------GGAAGGGGTGCTTTTATTAGATC-AAGACCAATCG--------------GGGCTTCGG------------C-TCGTCTC-----T--TGGT--GACTCTGAATAACTAT-A-GCCGATCGCACGGTCTC-GCACCGGCGACGTGTCTTTCAAA-TGTCTGCCTTA-TCAACTTTCGATGGTAGGCTATGCGCCTACCATGGTTGCAACGGGTAACGGGGAATCGGGGTTCGATTCCGGAG-AGGGAGCCTGAGAAACGGCTACCACATCCAAGGAAGGCAGCAGGCGCGCAAATTACCCACTCCCAGCACGGGGAGGTAGTGACGAAAAATAACGATGCAGGACTCATCCG--AGGCCCTGTGATTGGAATGAGTACACTTTAAATCCTTTA-ACGAGGATCCATTGGAGGGCAAGTCTGGTGCCAGCAGCCGCGGTAACTCCAGCTCCAATAGCGTATATTAAAGTTGCTGCGGTTAAAAAGCTCGTAGTTGGATATGGG-------------TCTCGGTCGG-----GTGGTGCCGCCTCACGGTGGTC-------------ACTGCCTCGAT-CG-GACAAT-----T------------CATTGGA--TCGT--------------------TCGGGGTGCT--CTTAACCGA-GTGTC-CTGGGTGGCCGATACGTTTACTTTGAACAAATTAGAGTGCT-TAAAGCAGGTGCACCGCGCCTGAATATCAC-AGCATGGAATGATGGAATAGGAC-CTCGGTCT----TATTAT-GTTGGTTTTCTGGACTT-GAGGTAA-TGGTTAACAGAGACAGAC-GGGGGCATTCGTACTGCGACG-CTAGAGGTGAAATTC-TTGGACCGTCGCAAGACGAACAACTGCGAACAAG-TTTGCCAAGAATGTTTT-CATTAATCAAGA-ACGAAAGTTAGAGGTTCGAAGGCGATCAG-ATACCGCCCTAGTTCTAACCATAAACGATGCCAACCAGCG-ATCCGCGGACGTTACTTGAATGACTCC-GCGGGC-AGCTTCCGGGAAACC--AAAGTGTTT-GGGTTCCGGGGG-AAGTATGGTTGCAAAGCTGAAACTTAAAGGAATTGACGGAAGGGCACCACCAGGAGTGGAGCCTGCGGCTTAATTTGACTCAACACGGGAAACCTCACCAGGCCCGGACACTGGAAGGATTGACAGATTGAGAGCTCTTTCTTGATTCAGTGGGTGGTGGTGCATGGCCGTTCTTAGTTGGTGGAGCGATTTGTCTGGTTAATTCCGATAACGAACGAGACTCTAGCCTGCTAAATAG------------ACGATGGAT-----CCTA-GTG---------------------------------------------------GTGGATC-------------------------------------GCTCTTCTTAGAGGGACAAGTGGCGTCTAGC-CATATGAGAGTGAG-CAATAACAGGTCTGTGATGCCCTTAGATGTCCTGGGCCGCACGCGCGCTACACTGGAAGAATC-AGCGCGTCCT-----CCCTGTCCGAGAG-GACCGGGTAACC-GCTGAACCTCTTCCGTGGTTGGGATT-GGGGACTGCAAGGAT-CCCCATGAACCAGGAA-TCCCTAGTAGGCGCAAGTCATTAGCTTGCGTCGATTACGTCCCTGCCCTTTGTACACACCGCCCGTCGCTAC-TACCGATT--GAATGATTTAGTGAGAACTTCGGAC---GACTCGCCAGGGC-AGCTC-CGGG---CC-GC-TCGTGGTGTG----GTTGAAAGG-TTGTTCAAACTTGATCCTTTAGAGGAAGTAAAAGTCGTAACAAGGTTTCCGTAGGTGAACCTGCGGAAGGATCATTA   [1811]
Asterias_forbesii                  -------------------------------------------------GCCTGCATGTCCAA-TACAAGCTT-TCAA---AAGCGAAACTGCGGATGGCTCATTAAATGAGTTATGGTTCCTTGGAGC-GCA---TCCCCT-TACATGG-ATAACTGTGGTAATTCTAGAGCTAATACATGCAA-TC-AAGCGCCGACCTTACG-------GGGAGGCGTGCTCTTATTAGGAACAAGACCAACCCGGG--------------TCC--------------GCCCGGCTCC------GTTGGT-GAACTCTGGATAACCT--G-GCCGATCGCACGGTCTCTGCACCGGCGACGGATCCTTCGAA-TGTCTGCCCTA-TCAACTTTCGATGGTACGTTATGCGCCTACCATGGTCGTAACGGGTAACGGAGAATCAGGGTTCGATTCCGGAG-AGGGAGCTTGAGAAACGGCTACCACATCCAAGGAAGGCAGCAGGCGCGCAAATTACCCACTCCCGACACGGGGAGGTAGTGACGAAAAATAGCAATACAGGACTCTTTCG--AGGCCCTGTAATTGGAATGAGTACACTTTAAATCCTTTA-ACGAGGATCTATTGGAGGGCAAGTCTGGTGCCAGCAGCCGCGGTAATTCCAGCTCCAATAGCGTATATTAAAATTGCTGCAGTTAAAAAGCTCGTAGTTGGATCTTGG-------------GCGCAGGCTG-----GCGGT-CCGCCGCAAGGCGCGCC------------ACTGCCC--G-CCTGGCCTT------CCTC-----------TCGGTCT-C---------------------CGCCCGGTTCT--CTTGACTGA-GTGCCGGG-CGCGGCCGAAACGTTTACTTTGAAAAAATTGGAGTGTT-CAAAGCAGGCCGTG--AGCCTGGACAGCAG-AGCATGGAATAATGGAATAGGAC-CTCGGTTC----TATTGC-GTTGGTTTTCGGAACTC-GAGGTAA-TGATTAAGAGGGACTGAC-GGGGGCATTCGTATTGCGGTG-TGAGAGGTGAAATTC-TTGGATCGCCGCAAGACGACCGACTGCGAAAGCA-TTTGCCAAGAATGTTTT-CATTAATCAAGA-ACGAAAGTTAGAGGTTCGAAGGCGATCAG-ATACCGCCCTAGTTCTAACCATAAACGATGCCGACTGGCG-ATCCGCCGGCGTTACTCCAATGACGCG-GCGGGC-AGTCTGCGGGAAACC--AAAGTCTTT-GGGTTCCGGGGG-AAGTATGGTTGCAAAGCTGAAACTTAAAGGAATTGACGGAAGGGCACCACCAGGAGTGGAGCCTGCGGCTTAATTTGACTCAACACGGGGAAACTCACCCGGCCCGGACACAGTGAGGATTGACAGATTGAGAGCTCTTTCTTGATTCTGTGGGTGGTGGTGCATGGCCGTTCTTAGTTGGTGGAGCGATTTGTCTGGTTAATTCCGATAACGAACGAGACTCTGGCTTGCTAAATAG------------TCGCGCCGG----CCGC-CGAG---------------------------------------------------CCGGGCG------------------------------------CTGACTTCTTAGAGGGACAAGTGGCGTTCAGC-CACGCGAGATTGAG-CAATAACAGGTCTGTGATGCCCTTAGATGTTCGGGGCCGCACGCGCGCTACACTGAAGGGATC-AGCGGGTGAT--CGTCCTTGTCTGGAAG-GCCTGGGCAATCCGCTGAACCCCCTTCGTGCTTGGGATA-GGGAGTTGCAATTGTCTCCCTTAAACGAGGAA-TTCCCAGTAAGCGCGAGTCATCAGCTCGCGTTGATTACGTCCCTGCCCTTTGTACACACCGCCCGTCGCTAC-TACCGATT--GAATGGTTTAGTGAGATCCTCGGACGG-GCCGCGGCGGGG----CGCTCCTGCGCCT-CG-CTCGTGCGC------CCGGAAGA-C----------------------------------------------------------------------------   [1691]
Branchiostoma_floridae             -NNCCTGGTTGATCCTGCCAGTAGTCATATGCTTGTCTCAAAGATTAAGCCATGCACGTGCAAGTTTAAACTGTCT-----CAGTGAAACTGCGAATGGCTCATTAAATCAGTTATGGTTCCTTTGATCGT-----CACATCCTACATGG-ATAACTGTGGTAATTCTAGAGCTAATACATGCGG-AAGAAGCGCCGACCTCAC-------GGTCTGGCGTGCATTTATCAGACC-AAGACCAACCCGG-------------GGTTC--------------GCCCCGGTCCC-----TTTGGT--GACTCTGGATAACCC--A-GCCGATCGCACGGTCTTCGCACCGGCGACAGATCATTCGAA-TGTCTGCCCTA-TCAACTTTCGATGGTAGGTTCTGTGCCTACCATGGTGGCAACGGGTGACGGGGAATCAGGGTTCGGTTCCGGAG-AGGGAGCCTGAGAAACGGCTACCACATCCAAGGAAGGCAGCAGGCGCGCAAATTACCCACTCCCGACTCGGGGAGGTAGTGACGAAAAATAACAATACGGGACTCTTTCG--AGGCCCCGTAATTGGAATGGGTACACTTTAAATCCTTTA-ACGAGGATCTATTGGAGGGCAAGTCTGGTGCCAGCAGCCGCGGTAATTCCAGCTCCAATAGCGTATATTAAAGTTGTTGCGGTTAAAAAGCTCGTAGTTGGATCTTGG-------------GACCGGGCTT-----GCGGT-CCGCCGCGAGGCGTGTC------------ACTGCTC--GTCCCGGCCCTC-----CCCG-----------CCGGATTCT----------------------CCTTGGTGCT--CTTAACTGA-GTGCCTCG-GGGTGCCGGAGCGTTTACTTTGAAAAAATTAGAGTGTT-CAAAGCAGGCCTGG--CGCCTGAATAGTGG-TGCATGGAATAATGGAATAGGAC-CTCGGTTC----TATTTC-GTTGGTTTTCGGAACGT-GAGGTAA-TGATCAAGAGGGACGGAC-GGGGGCATTCGTATTGCGGCG-GGAGAGGTGAAATTC-TTGGATCGCCGCAAGACGAACCACTGCGAAAGCA-TTTGCCAAGAATGTTTT-CATTGATCAAGA-ACGAAAGTTGTGGGCGCGAAGGCGATCAG-ATACCGCCCTAGTCACAACCATAAACGATGCCAACCAGCG-ATCCGCCGGCGTTACTTCGATGACCCG-ATGGGC-AGCTCCCGGGAAACC--TGAGTTTTC-GGGTTCCGGGGG-AAGTATGGTTGCAAAGCTGGAACTTAAAGGAATTGACGGAAGGGCACCACCAGGAGTGGAGCCTGCGGCTTAATTTGACTCAACACGGGGAAACTCACCCGGCCCGGACACAGTAAGGATTGACAGATTGAGAGCTCTTTCTTGATTCTGTGGGTGGTGGTGCATGGCCGTTCTTAGTTGGTGGAGCGATTTGTCTGGCTAATCCCGATAACGAACGAGACTCTGGCATGCTAACTAG------------TTGCGGCGA----TCCCGCGCG---------------------------------------------------ATCGGCCGC------------------------------------AACTTCTTAGAGGGACAGCCGGCAGTAAGC-CGGACGAGATGGAG-CAATAACAGGTCTGTGATGCCCTTAGATGTCCGGGGCCGCACGCGCGCTACAATGAAGGCATC-AGCGAGTCTT--TCGCCTTCGCCGAAAG-GTGCGGGTAACCTGCTGAACCGCCTTCGTGCTAGGGATC-GGGGATTGCAATTATCTCCCATGAACGAGGAA-TTCCCAGTAGATGCGTGTCATCAGCGCGCGTTGATTACGTCCCTGCCCTTTGTACACACCGCCCGTCGCTAC-TACCGATT--GAATGGTTTAGTGAGGTCAGTCGATCG-GCCCCTCTCGGG--------CCGGCA-AC-GG-TC-TGGAGGA--GCGCCGAGAAG-CCGATCAAACTTGACCATTTAGAGGAAGTAAAAGTCGT---------------------------------------   [1778]
Chaetopterus_sarsi                 --------------------------------------------------------------------TACTTTTACA---CGGTGAAACCGCGAATGGCTCATTAAATCAGTTATGGTTCCTTAGATCGTAC---AAT-CCT-ACTTGG-ATAACTGTGGTAATTCTAGAGCTAATACATGCAA-CA-AAGCTCCGACCTCA--------GGGGAAGAGCGCTTTTATTAGATC-AAAACCAATCG--------------GG-CTTCAT-----------CGCCCGTCTT------TTTGGT--GACTCTGGATAACTTTGA-GCTGATCGCATGGCCT-TGTGCCGGCGACGTATCTTTCAAA-TGTCTGCCCTA-TCAACTTTCGATGGTACGTGATATGCCTACCATGGTTGTAACGGGTAACGGGGAATCAGGGTTCGATTCCGGAG-AGGGAGCATGAGAAACGGCTACCACATCCAAGGAAGGCAGCAGGCGCGCAAATTACCCACTCCTGGCACGGGGAGGTAGTGACGAAAAATAACAATACGGGACTCTATCG--AGGCCCCGTAATTGGAATGAGTACAATTTAAATCCTTTA-ACGAGGATCTATTGGAGGGCAAGTCTGGTGCCAGCAGCCGCGGTAATTCCAGCTCCAATAGCGTATATTAAAGTTGTTGCAGTTAAAAAGCTCGTAGTTGGATCTCGG-------------GTCCAGGCTT-----GCGGT-CCACCTCGCGGTGGTT-------------ACTGCTCG-T--CCTGACCTA-----CC-----------TCCCGGT--TTTC--------------------CCTTGGTGCT--CTTAACTGA-GTGTC-TCGGGTGGCCGGAACGTTTACTTTGAAAAAATTAGAGTGTT-CAAAGCAGGCATT--TCGCCTGAATAATGG-TGCATGGAATAATGGAATAGGAC-CTCGGTTC----TATTTT-GTTGGTTTTCGGAACTT-GAGGTAA-TGATTAAGAGGGACAGAC-GGGGGCATTCGTATTACGGTG-TTAGAGGTGAAATTC-TTGGATCGCCGTAAGACGAACTACTGCGAAAGCA-TTTGCCAAGAATGTTTT-CATTAATCAAGA-GCGAAAGTCAGCGGTTCGAAGACGATCAG-ATACCGTCGTAGTTCTGACCATAAACGATGCCAACTAGCG-ATCCGCCGGAGTTGCTTCAATGACTCG-GCGGGC-AGCTTCCGGGAAACC--AAAGTCTTT-GGGTTCCGGGGG-AAGTATGGTTGCAAAGCTGAAACTTAAAGGAATTGACGGAAGGGCACCACCAGGAGTGGAGCCTGCGGCTTAATTTGACTCAACACGGGAAAACTCACCCGGCCCGGACACTGTAAGGATTGACAGATTGAGAGCTCTTTCTTGATTCGGTGGGTGGTGGTGCATGGCCGTTCTTAGTTGGTGGAGCGATTTGTCTGGTTAATTCCGATAACGAACGAGACTCTAGCCTATTAAATAG------------TTCGCCGAT---ATC-GATGTG--------------------------------------------------TCGGCGCTA--------------------------------------ACTTCTTAGAGGGACAAGTGGCGTTCAGC-CACACGAGATTGAG-CAATAACAGGTCTGTGATGCCCTTAGATGTTCGGGGCCGCACGCGCGCTACACTGAAAGAATC-AGCGTGTGTC--TACCCTGGTCCGGGAG-GATTGGGTAACCCGTTGAACCTCTTTCGTGCTAGGGATT-GGGGCTTGTAATTATTCCCCATGAACGAGGAA-TTCCCAGTAAGCGCGAGTCATAAGCTCGCGTTGATTACGTCCCTGCCCTTTGTACACACCGCCCGTCGCTAC-TACCGATT--GAATGGTTTAGTGAGATCCTCGGATTG-GTCCCGGCAT----GGTGGGCAACT--AC-CG-CGCCGGTGTA----GCTGAGAAG-ACGATCAAACTTGACTATTTAGAGGAAGTAAAAGTCGTAACAAGGTTTCCGTAGGTGAACCTGCAGAAGGATCAA--   [1748]
Diaulula_sp                        ----CTGGTTGATCCTGCCAGTAGTCATATGCTTGTCTCAAAGATTAAGCCATGCATGTCTAAGTTCACCCCCTCGAA---CGGGTAAACCGCGAATGGCTCATTAAATCAGTCGAGGTTCCTTAGATGACAC---GAA-ACTGACTCGG-ATAACTGTGGCAATTCCAGAGCTAATACGTGCAC-TC-AAGCCCCGACCTCCGC--GAGGGGGAAGGGGCGCTTTTATTAGTTC-AAAACCGGTGGCGC---------GCGTCCGGGGCGACTC-GGGCGCGCCCTCCCC------CTTGAT--GACTCTGGATAACTTTGA-GCTGATCGCACGGCCTCTGCGCCGGCGACGCATCTTTCAAA-TGTCTGCCCTA-TCAAATGTCGACGGTACGTGACATGCCTACCGTGTTGGCGACGGGTGACGGGGAATCAGGGTTCGATTCCGGAG-AGGGAGCACGAGAAACGGCTACCACATCCAAGGAAGGCAGCAGGCGCGCAACTTACCCACTCCCGGCACGGGGAGGTAGTGACGAAAAATAACAATACGGGACTCTTCATG-AGGCCCCGTAATTGGAATGAGCGCAGTCTAAACCCTTGA-GCGAGGACCCATTGGAGGGCAAGTCTGGTGCCAGCAGCCGCGGTAATTCCAGCTCCAATAGCGTATATTAAAGTTGTTGCAGTTAAAAAGCTCGTAGTTGGATCTCGG-------------GCGCAGGCGG-----GCGGT-CCGGCTCGCGCCGGCTC------------GCCGCCCGTTGACCTGCCCCA-----CCCC---------TGCCGGC--TCCCT-----------------CCCGGCGGTGCT--CTTCGCTGA-GCGTC-CCGGGCGGCCGGCGCGTTTACTTTGAAAAAATTAGAGTGTT-CAAGGCGGGCCCGGTGAGCCCGAATAACTG-CGCATGGAATAATGGAATAGGAC-CTCGGTTC----TATTTT-GCTGGTTTTCGGAATCC-GAGGTAA-TGATTGAAGGGGACAAAC-GGGGGCATTCGTATTGCGGCG-TTAGAGGTGAAATTC-TTGGATCGCCGCAAGACGGGCTACTGCGAAGGCA-TTTGTCAAGAATGTTTT-CATTAATCAAGA-ACGAAAGTCAGAGGCGCGAAGACGATCAG-ATACCGTCGTAGTTCTGACCATAAACGATGCCGACCGGCG-ATCCGCGGGAGTTGATTCGATGACTCC-GCGGGC-GGCCTCCGGGAAACC--TGAGTCTTT-GGGTTCCGGGGG-AAGTATGGTTGCAAAGCTGAAACTTAAAGGAATTGACGGAAGGGCACCACCAGGAGTGGAGCCTGCGGCTTAATTTGACTCAACACGGGAAAACTCACCCGGTCCGGACACCGCGAGGATTGACAGATTGACAGCTCTTTCTTGATTCGGTGGGTGGTGGTGCATGGCCGTTCTTAGTTGGTGGAGCGATTTGTCTGGTTGATTCCGATAACGAACGAGACTCTGGCCTGCTAAATAG------------GCCGTCGGTTTCCGCGCGAGCGTGGGGCGCCGATTCCTCCTCTCAGAGGGGGGCGGCTGCCTCCTCGTCCCGCGCGCGCCGGC---------------------------------GGGACTTCTTAGAGGGACAAGCGGCGTTTAGC-CGCGCGAGATTGAG-CAATAACAGGTCTGTGATGCCCTTAGATGTCCGGGGCCGCACGCGCGCTACACTGAAGGGATC-AGCGTGGCCT-CCCCCCTGGCCCGAGAG-GGCTGGGAAACCCGTTGAATCCCCTTCGTGCTAGGGATC-GGGGCTTGTAATTATTCCCCGTGAACGAGGAA-TTCCCAGTAAGCGCGGGTCATAAGCCCGCGTTGATTACGCCCCTGCCCTTTGTACACACCGCCCGTCGCTAC-TATCGATT--GAGCGGTTCAGTGAGGGCATTGGATCG-GTCGCGGCCTGG--GGTTTACGCCC--CG-GC-GCCCGCGCG------CCGAGAAG-ACGCTCGAACTCGATCGCTTGGAGAAAGTAAAAGTCGTAACAAGGTTTCCGTAGGTGAACCTGCGGAAGGATCATTA   [1910]
Dictyostelium_discoideum           -TAACTGGTTGATCCTGCCAGTAGTCATATGCTTGTCTCAAAGATTAAGCCATGCATGTCTAAGTATAAATTCTTGTA---CGATGAAACTGCAGACGGCTCATTACAACAGTGATAAACTAATAGACTTTCG--GGTTTTACCTTTTGG-ATAACCGCAGTAAATC-GGGGCTAATACATACAA-GC-GATGGGTGACTGGCAAC------GGAAGCTCAGCGATTATTAGCAT-TCTACCAATGCCT----------------------------------TCGGGTTT-------TGGGT--GATACCGAATAATATT---GCAGATCG-AGGATT----TATCTTCGACAAGTCTACTGTG-TCACTGCCCTA-TCAACTTTCGATGGTACGGTATTGGCCTACCATGGTTGTAACGGGTAACGGGGAATTAGGGTTCGATTCCGGAG-AGGGAGCCTGAGAAATGGCTACCACTTCTACGGAAGGCAGCAGGCGCGCAAATTACTCAATCCCAATACGGGGAAGTAGTGACAATAAATATCAATACCTATCCTTTTTGG-AGG----GCAATTGAAATGAACACAAATTAAAACTCTTA-ATTAACA-CAATTGRAGGGCAAGTCTGGTGCCAGCRGCCGCGGTAATTCCAGCTCCAATAGCATATACTAAAGTTGTTGCAGTTAAAAAGCTCGTAGTTGAAGTTTAA---------GGTTTACCGGGTTT---ATGTCAT-TTACCACTTCGTGGTTAA-----------ATCGACACCGGTATCTCTTTC--------------------TTAATAGTTCA---------------------GCTTGTATTATCTTTGATAG--TGCT------TGTTTGGACATTTCACTGTGAGAAAATTGTGGTGTT-TAAAGCAGGCG--TCTCGCCTGATCTTTTGCAGCATGGTATGATGAAACATGACATTTTACGC----TATTGG-TTTGCGTTT-AAAGT------GTAA-TGATTAATAGGGATGGAT-GGGGGTGTTCATATTGGTGGG-CGAGAGGTGAAATTC-GTTGACCCTATCAAGATGAACTTCTGCGAAAGCA-TTCACCAAATACTTCCC-CATTAATCAAGA-ACGAAAGTTTGGGGATCGAAGACGATCAG-ATACCGTCGTAGTCCAAACTATAAACTATGTCGACCAGGG-ATCGGTTAAAATTTTTTCAAAATTTAA--TCGGC-ACCTTGTGAGAAATC-ATGAGTGTTT-AGATTCCGGGGG-GAGTATGGTCGCAAGTCTGAAACTTAAAGGAATTGACGGAAGGGCACACAATGGAGTGGAGCCTGCGGCTTAATTTGACTCAACTCGGGAAAACTTACCAAGCTAAGATATAGTAAGGATTGACAGACTAAAAGATCTTTCATGATTCTATAAGTGGTGGTGCATGGTCGTTCTTAGTTGGTGGAGCGATTTGTCTGGTCAATTCCGATAACGGACGAGACCTCGACCTGCTAACTAGTAGTATTTA---TTAGTCGATATAGACGATAGCTTTTCTGGGGTTTGGAATGATTTCGGTCATCTCCTGCTTCAAGGAGTGTGTAGTCTGACTCGATAGG--------------------TACGAATTAAAACTTCTTAGAGGGACTACCTGCCTCAAGCAGGCGGAAGTCCGAGGCAATAACAGGTCTGTGATGCCCTTAGATACCTTGGGCCGCACGCGCGCTACAATGTAGGAAAC-AAAAAGGC------TCCTGGTCCGGAAG-GATTGGGTAATCATTTGAATTTCCTACGTAACTGGGCTT-GATCTTTGTAATTATTGATCATAAACGAGGAA-TTCCTTGTAAGCGTAAGTCATTACCTTATGCTGAATATGTCCCTGCCCTTTGTACACACCGCCCGTCGCTCC-TACCGATC--GAATGATACGGTAAAGTTAACGGATCG--TTTTATCTGTG---------------GC-AA-CACTGATATA----AATTAAAAG-TTATTTAAATCTCATTGTTTAGAGGAAGGAGAAGTCGTAACAAGGTATCCGTAGGTGAACCTGCGGATGGATCATTT   [1871]
Dorometra_aegyptica                -----------ATCCTGCCAGTAGTCATATGCTTGTCTCAAAGATTAAGCCATGCATGTCTAAGTACAAGCTTGTACC---AAGCGAAACTGCGGATGGCTCATTAAATCAGTTATGGTTCCTTGGAACTGAG---TTACCT--ACATGG-ATAACTGTGGTAATTCTAGAGCTAATACATGCGA-AC-AAGCGCCGACCTCAC--------GGAAGGCGTGCTTTTATTAGGAACAAGGCCAATGCGGG--------------CTT---------------GCCCGCTCCC-----CTTGGT-GAACTCTGGATAACTT--T-GCTGATCGCACGGTC-TAGCACCGGCGACGGATCCTTCAAA-TGTCTGCCCTA-TCAACTTTCGATGGTACGTTATGCGCCTACCATGGTCGTCACGGGTAACGGAGAATCAGGGTTCGATTCCGGAG-AGGGAGCTTGAGAAACGGCTACCACATCCAAGGAAGGCAGCAGGCGCGCAAATTACCCACTCCTGACACAGGGAGGTAGTGACGAAAAATAACAATACAGGTCTCTCTCG--AGGCCCTGTAATTGGAATGAGTACACTTTAAATCCTTTA-ACGAGGATCTATTGGAGGGCAAGTCTGGTGCCAGCAGCCGCGGTAATTCCAGCTCCAATAGCGTATATTAAAGCTGTTGCAGTTAAAAAGCTCGTAGTTGGATCTTGG-------------GCCTAGGCTC-----GCGGT-CCGCCGCAAGGCGTGTT------------ACTGCCC--GTCCAGGCCTT------TCTC-----------TCGGTTT-T---------------------CACTCGGTGCT--CTTGATTGA-GTGGCGAG-GGTGACCGGAACGTTTACTTTGAAAAAATTAGAGTGTT-CAAAGCAGGCCATA--CGCCTGAATAGCAG-AGCATGGAATAATGGAATAGGAC-CTTGGTTC----TATTGC-GTTGGTTTTCGGAACTC-GAGGTAA-TGATTAAGAGGGACTGAC-GGGGGCATTCGTATTGCGGTG-TGAGAGGTGAAATTC-TTGGATCGCCGCAAGACGACCGACTGCGAAAGCA-TTTGCCAAGAATGTTTT-CATTAATCAAGA-ACGAAAGTTAGAGGTTCGAAGGCGATCAG-ATACCGCCCTAGTTCTAACCATAAACGATGCCGACTGGCG-ATCCGCCGGCGTTACTCCAATGACGCG-GCGGGC-AGTCTACGGGAAACC--AAAGTCTTT-GGGTTCCGGGGG-AAGTATGGTTGCAAAGCTGAAACTTAAAGGAATTGACGGAAGGGCACCACCAGGCGTGGAGCCTGCGGCTTAATTTGACTCAACACGGGAAAACTCACCCGGCCCGGACACAGTGAGGATTGACAGATTGAGAGCTCTTTCTTGATTTTGTGGGTGGTGGTGCATGGCCGTTCTTAGTTGGTGGAGCGATTTGTCTGGTTAATTCCGATAACGAACGAGACTCTGGCTTGCTAAATAG------------TTGCGCCAC----CCGT-TGCG---------------------------------------------------GTGGGCGC-----------------------------------TTAACTTCTTAGAGGGACAAGTGGCGTTTAGC-CACGCGAGATTGAG-CAATAACAGGTCTGTGATGCCCTTAGATGTTCGGGGCCGCACGCGCGCTACACTGAAAGAATC-AGCGTGTTT----GCCCTTGGCCGACAG-GTCTGGGTAATCCGTTGAACCTCTTTCGTGCTAGGGATA-GGGACTTGTAATTATTTCCCTTCAACGAGGAA-TGCCCAGTAAGCGCGAGTCATCAGCTCGCGTTGATTACGTCCCTGCCCTTTGTACACACCGCCCGTCGCTAC-TACCGATT--GAATGGTTTAGTGAGATCATCGGATCG-GCCGTGTCGGTT-------------TTAC-CG-TTCACGTGC-------CGAAAAG-ACGCTCAAACTTGATCATT----------------------------------------------------------   [1737]
Drosophila_melanogaster            -ATTCTGGTTGATCCTGCCAGTAGTTATATGCTTGTCTCAAAGATTAAGCCATGCATGTCTAAGTACACACGAATTAA---AAGTGAAACCGCAAAAGGCTCATTATATCAGTTATGGTTCCTTAGATCGTTA--ACAGTT---ACTTGG-ATAACTGTGGTAATTCTAGAGCTAATACATGCAA-TTAAAACATGAACCTTAT--------GGGACGTGTGCTTTTATTAGGCT-AAAACCAAGCGAT---------------CGCAA-------------GATCGTTATA------TTGGTTGAACTCTAGATAACAT----GCAGATCGTATGGTCTT-GTACCGACGACAGATCTTTCAAA-TGTCTGCCCTA-TCAACTTTTGATGGTAGTATCTAGGACTACCATGGTTGCAACGGGTAACGGGGAATCAGGGTTCGATTCCGGAG-AGGGAGCCTGAGAAACGGCTACCACATCTAAGGAAGGCAGCAGGCGCGTAAATTACCCACTCCCAGCTCGGGGAGGTAGTGACGAAAAATAACAATACAGGACTCATATCCGAGGCCCTGTAATTGGAATGAGTACACTTTAAATCCTTTA-ACAAGGACCAATTGGAGGGCAAGTCTGGTGCCAGCAGCCGCGGTAATTCCAGCTCCAATAGCGTATATTAAAGTTGTTGCGGTTAAAACGTTCGTAGTTGAACTTGTGCTTCATACGGGTAGTACAACTTACAATTGTGGT-TAGTACTATACCTTTATGTATGTAAGCGTATTACCGGTGGAGTTCTTATATGTGATTAAATACTTGTATTTTTTCATATGTTCCTCCTATTTAAAAACCTGCATTAGTGCT--CTTAAACGA-GTGTTATT-GTGGGCCGGTACTATTACTTTGAACAAATTAGAGTGCT-TAAAGCAGGCTTCAAATGCCTGAATATTCTGTGCATGGGATAATGAAATAAGAC-CTCTGTTC----TGCTTTCATTGGTTTTCAGATCAA-GAGGTAA-TGATTAATAGAAGCAGTTTGGGGGCATTAGTATTACGACG-CGAGAGGTGAAATTC-TTGGACCGTCGTAAGACTAACTTAAGCGAAAGCA-TTTGCCAAAGATGTTTT-CATTAATCAAGA-ACGAAAGTTAGAGGTTCGAAGGCGATCAG-ATACCGCCCTAGTTCTAACCATAAACGATGCCAGCTAGCA-ATTGGGTGTAGCTACTTTTATGGCTCT-CTCAGT-CGCTTCCGGGAAACC--AAAGCTTTTTGGGCTCCGGGGG-AAGTATGGTTGCAAAGCTGAAACTTAAAGGAATTGACGGAAGGGCACCACCAGGAGTGGAGCCTGCGGCTTAATTTGACTCAACACGGGAAAACTTACCAGGTC-GAACATAAGTGTGTAAGACAGATTGATAGCTCTTTCTCGAATCTATGGGTGGTGGTGCATGGCCGTTCTTAGTTCGTGGAGTGATTTGTCTGGTTAATTCCGATAACGAACGAGACTCAAATATATTAAATAGATATCTTCAGGATTATGGTGCTGAAGCTTATGTAGCCTTCATTCATGTTGGCAGTAAAATGCTTATTGTGTTTGAATGTGTTTATGTAAGTGGAGCCGTACCTGTTGGTTTGTCCCATTATAAGGACACTAGCTTCTTAAATGGACAAATTGCGTCTAGCAATAATGAGATTGAG-CAATAACAGGTCTGTGATGCCCTTAGATGTCCTGGGCTGCACGCGCGCTACAATGAAAGTATC-AACGTGTATT----TCCTAGACCGAGAG-GTCCGGGTAAACCGCTGAACCACTTTCATGCTTGGGATT-GTGAACTGAAACTGTTCACGATGAACTTGGAA-TTCCCAGTAAGTGTGAGTCATTAACTCGCATTGATTACGTCCCTGCCCTTTGTACACACCGCCCGTCGCTAC-TACCGATT--GAATTATTTAGTGAGGTCTCCGGACG-TGATCACTGTGAC---------GCCTTGCG-TG-TTACGGTTGT---TTCGCAAAAG-TTGACCGAACTTGATTATTTAGAGGAAGTAAAAGTCGTAACAAGGTTTCCGTAGGTGAACCTGCGGAAGGATCATTA   [1995]
Eucidaris_tribuloides              ---------------------TAGTCATATGCTTGTCTCAAAGATTAAGCCATGCACGTCTAAGTACAA-CTCGTCCC---GAGCGAAACTGCGGATGGCTCATTAAATCAGTTATGGTTCATTGGATC-GAG---TCTCCC-GACATGG-ATAACTGTGGTAATTCTAGAGCTAATACATGCGT-CC-AAGCGCCGACTCCAC---------GAAGGCGTGCTTTTATTAGGAACAAGACCAGCCCGGCT----------CGTCTCACGGCGT-------GTCCGGCAAAG-----ACTGGT-GAACTCTGGATAACAC--A-GCCGATCGCACGGTCCTGGCACCGGCGACGGATCCTTCGAA-TGTCTGCCCTA-TCAACTTTCGATGGTACGTTATGCGCCTACCATGGTGGTCACGGGTAACGGAGAATCAGGGTTCGATTCCGGAG-AGGGAGCCTGAGAAACGGCTACCACATCCAAGGAAGGCAGCAGGCGCGCAAATTACCCACTCCCGACACGGGGAGGTAGTGACGAAAAATAACAATACAGGACTCTTTCG--AGGCCCTGTAATTGGAATGAGTACACTTTAAATCCTTTA-ACGAGGATCCACTGGAGGGCAAGTCTGGTGCCAGCAGCCGCG-TAATTCCAGCTCCAGTAGCGTATATTAAAGCTGTTGCAGTTAAAAAGCTCGTAGTTGGATCTTGG-------------GCCCAGGC-T-----GCGGT-CCGCCGCGAG-CGTGC-------------ACTGCAA--GTCCTGGCCTT------CCTC-----------TCGGTTTCT---------------------CGCCCGGTGCT--CTTAATTGA-GTGCCAGG-AGGGGCCGGAACGTTTACTTTGAAAAAATTGGAGTGTT-CAAAGCAGGCCTCGC--GCCTGAACAGTAG-AGCATGGAATAATGGAATAGGAC-CTCGGTTC----TATTGC-GTTGGTTTTCGGAACTC-GAGGTAA-TGATTAAGAGGGACTGAC-GGGGGCATTCGTATTGCGGTG-TGAGAGGTGAAATTC-TTGGATCGCCGCAAGACGACCGACTGCGAAAS-A-TTTGCCAAGAATGTTTT-CATTAATCAAGA-ACGAAAGTTAGAGGTTCGAAGGCGATCAG-ATACCGCCCTAGTTCTAACCATAAACGATGCCGACTGACG-ATCCGCCGGCGTTACTCCCATGACGCG-GCGGGC-AGTCTGAGGGAAACC--AAAGTCTTT-GGGTTCCGGGGGGAAGTATGGTTGCAAAGCTGAAACTTAAAGGAATTGACGGAAGGGCACCACCAGGAGTGGAGCCTGCG-CTTAATTTGACTCAACACGGGGAAACTCACCCGGCCCGGACACAGTGAGGATTGACAGATTGAGAGCTCTTTCTTGATTCTGTGGGTGGTGGTGCATGGCCGTTCTTAGTTGGTGGAGCGATTTGTCTGGTTAATTCCGATAACGAACGAGACTCTGGCTTGCTAAATAG------------TGGCGCCAC----CCGC-CGCG---------------------------------------------------GTGCGCG------------------------------------TCCACTTCTTAGAGGGACAAGTGGCGTCTAGC-CACGCGAGATTGAG-CAATAACAGGTCTGTGATGCCCTTAGATGTTCGGGGCCGCACGCGCGCTACACTGGCGGAATC-AGCGGGTACA-CTGCCCTTGGCCGGAAG-GTCTGGGTAATCCGCTGAACCTCCTCCGTGATGGGGATA-GGGAATTGCAATTATTTCCCTTGAACGAGGAA-TTCCCAGTAAGCGCGAGTCATCAGCTCGCGTTGATTACGTCCCTGCCCTTTGTACACACCGCCCGTCGCTAC-TACCGATT--GAATGGTTTAGTGAGATCCTCGGATCG-TCCGCGTCGGGT---CGGCTCCGCCGGCA-CG-TTCGCGAG-------ACGAGAAG-ACGATCAAACTTGATCATTTAGAGGAAGTAAAAGTCGTAACAAGGTTTCCGT-------------------------   [1779]
Girardia_tigrina1                  -------------------------CNTATGCTTATCTCAAAGATTAAGCCATGCATGTCTAAGTACAGAGACTATTA---CTCTAAAACCGCGGATGGCTCATTATAACAGCTATGATTTGAGAGAT-TTAA--TCTTTTTGCCACAAG-ATAACTGTGGTAATTCTAGAGCTAATATTTAACA-GA-ATGCCGTGACTCAC----------GAAGCGGCGGATTTATTAGATC-AAAATCAACCTGT---------------CGAAA-------------GGCGGTT---------TTGAT--GACTCTGGATAACTTT---ACTGATCGTACGACCTTAGTGTTGACGACATNTCTCTTGAAGTGGCTGACCTA-TCAACTTTCGATGGTAAGATCAAAGCTTACCATGGTTGTAACGGGTAACGGGGAATCAGTGTTCGATTCCGGAG-AGGGAGCCTGAGAAACGGCTACCACATCCACGGAAGGCAGCAGGCGCGCAAATTACCCAATACCGGTTCGGTGAGGTAGTGACAAAAAATAACAATATGGGCCCTAG-----TGGTTTCATAATTGCAATGAGAACATTTTAAATACTTTA-TCAAGTATCAATTGGAGGGCAAGTTTGGTGCCAGCAGCCGCGGTAATTCCAGCTCCAATAGCGTATATTAAAGTTGTTGCAGTTAAAAAGCTTGTAGTTGAAATTGAG-------------GAAAAAGAT--------GGT-TTG----AAATCTACG-------------ATTGATAGCTATCTTGTCCTTCGACGTCG------TGTATATCTT------------------------------TGATGCT--CTTTAATGG-GTGTTGAG-GATGACCGACAAGTTTACTTTGAAAAAATTAGAGTGCT-TAAAGCAGGCTT---ATGCTTGCATATTGT-TGCATGGAATAATAAAATAGGAC-TTCGGTTT----TATTTT-GTTGGTTTTCGAAACT--GAAGTAA-TGATTAAAAGAGACTGCC-GGGGGCATATGTATGGTGGTG-CTAGAGGTGAAATTC-TTAGATCATCACCAGACAAACAACTGCGAAAGCA-TTTGCCAAGAATGTTTT-CATTAATCAAGA-ACGAAAGTCAGAGGATCGAAGACGATCAG-ATACCGTCCTAGTTCTGACCATAAACTATGCCAACTGACA-GTTCGCGAAGGTAAT-TCAAATCTCCTTGCGAGA-AGTCACCGGGAAACT---AAATCTAT-GGGTTCCGGGGG-AAGTATGGTTGCAAAGCTGAAACTTAAAGGAATTGACGGAAGGGCACCACCAGGAGTGGAGCCTGCGGCTTAATTTGACTCAACACGGGAAATCTCACCCGGTCCGGACACTGTGAGGATTGACAGATTGATAGCTCTTTCTTGATTCGGTGGGTGGTGGTGCATGGCCGTTCTTAGTTGGTGGAGCGATTTGTCTGGTTAATTCCGTTAACGAACGAGACTCTCACCTGCTAAATAG-------------TACA-----------------------------------------------TTTGTGTTAAATCGCAAATGCTGAAC-------------------------------------------TTCTTAGAGGAATAAATAGCGTTTAGC-TAAATGAAATGGAG-CAATAACAGGTCTGTGATGCCCTTAGATGTCCGGGGCCGCACGCGCGCTACAATGGCAGTACC-AGCGAGTTTT--ATTCCTAGCTAGAAAT-GGCCGGGTAACCTGCTGAATCACTGTCGTGTCAGGAATA-ATGGATTGAAATTATCCCACTTGAACGAGGAA-TTCCTAGTAAGCGCAAGTCACTAGCTTGCGCTGATTACGTCCCTGCCCTTTGTACACACCGCCCGTCGCTAC-TACCGATT--GAATGGTTTAGTGAGATCCTTGGATTCTGATCTAAGAAGT---------GGTAACAT-TT-CTATGATTG-------GGAGAAG-ACAATCAAACTTGATCATTTAGAGGAAGTAAAAGTCGTAAC------------------------------------   [1740]
Girardia_tigrina2                  ------------TCCTGCCAGTAGTCATATGCTTATNTCAAAGATTAAGCCATGCATGTCTAAGAACAGAGACTTGTA---CTCTTAATCCGTGGAACGCTCATTACAAAATCGGGGACTTGAGAGAT-ATAA--TCTTTT-GCCACAAG-ATAACTGTGGTAATTCTAGAGCTAATATTTAACA-GA-ATGCCGTGACTTCG----------GAAGCGGCGGATTTATTAGATC-AAAACCAACCTGT---------------CGCAA-------------GACGGTTAT-------TTGAT--GACTNTGGATAACTTT---ACTGATCGTACGACCATAGCGTTGACGACGAATCTCTTGAGCCTGATTACCTA-TCAACTTTCGATGGTAAGATAAAAGCTTACCATGGTTGTAACGGGTAACGGGGAATCAGTGTTCGATTCCGGAG-AGGGAGCCTGAGAAACGGCTACCACATCCACGGAAGGCAGCAGGCGCGCAAATTACCCAATACCGGTTCGGTGAGGTAGTGACAATAAATAACTATATGAACTCTTCG----GAGTATCATAATAGCAATGAGATGAATTTAAATACTTTT-TCAAGTATCAATTGGAGGGCAAGTCTGGTGCCAGCAGCCGCGGTAATTCCAGCTCCAAAAGCGTATATTAAAGTTGTTGCAGTTAAAAAGCTCGTAGTTGAAATTGGG-------------GAATTATTTC-------GAT-TGG----AGACCTCTG-------------GTTGACAATTGATTTATCCTTCGTCGTCA------TGTATATTGG------------------------------GAAGGTT--CTTAATTGG-ATTTTCTT-GATAACTGACAAGTTTACTTTGAAAAAATTAGAGTGCT-TAAAGCAGGCTT---ATGCTTGTATATTGT-TGCATGGAATAATAAAATAGGAC-TTCGGTTT----TATTTT-GTTGGTTTTCGAAACT--GAAGTAA-TGATTAAAAGAGACTGCC-GGGGGCATATGTATGCTGGTG-TTAGAGGTGAAATTC-TTAGATCATCAGCAGACAAACAACTGCGAAAGCA-TTTGCCAAGAATGTTTT-CATTATTCAAGA-ACGAAAGTCAGANGATCGAAGACGATCAG-ATACCGTCCTAGTTCTGACCATAAACTATGCCAACTGACA-GTTAGTAAAGATAATGTTAATTATTCTTGCTAGA-AGTCACCGGGAAACCATTAAGTCTAT-GGGTTCCGGGGG-AAGTATGGTTGCAAAGCTGAAACTTAAAGGAATTGACGGAAGGGCACCACCAGGAGTGGAGCCTGCGGNTTAATTTAACTCACCNCGNNAAATCTCACCCGGTCCGGACACTGTGAGGATTGACAGATTGATAGCTCTTTCTTGATTCGGTGGGTGGTGGTGCATGGCCGTTCTTAGTTGGTGGAGCGATTTGTCTGGTTAATTCCGATAACGAACGAGACTCTGGCCTACTAAATAG-------------TGTG-----------------------------------------------ATTGTGTTTAATCGCAATTACATGA--------------------------------------------TTCTTAGAGGAATTAATAGCGTTTAGC-TAAATGAAATTGAG-CAATAACAGGTCTGTGATGCCCTTAGATGTCCGGGGCCGCACGCGCGCTACAATGGCAGTAAC-AGCGAGTTTT--ATTCCTAGCTAGAAAT-GGCCGGGTAATCTGCTGAAACACTGTCGTGTCAGGAATA-GTGGATTGAAATTATCCCACTTGAACGAGGAA-TTCTTAGTAAGTACAAGTCACTAACTTGTGCTGATTACGTCCCTGCCCTTTGTACACACCGCCCGTCGCTAC-TACCGATT--GAATGGTTTAGTGAGATTGTTGGATTCTAGTCTAAGAAAT---------GGCAACAT-TT-CTATGACCG-------GGAGAAG-ACACTCAAACTTGATCATTTAGAGGAAGTAAAAGTCGTAACAAGGTTTCCGTAGGTGAACCTGCGGAAG--------   [1787]
Golfingia_elongata                 ---------------------TAGTCATATGCTTGTCTCAAAGATTAAGCCATGCATGTGTAAGCACAGGCCTCAAC---ACGGGGAAGCTGCGAATGGCTCATTAAATCGGCTATTATTTATTAGATCATAC---CAC-ACT-ACTTGG-ATAACTGTGGTAATTCTAGAGCTAATACATGCAA-CA-CTGCCTTGACCGCAA--------GGGAGGGGCGAGTTTATTAGATC-AAAACCAACCG--------------GTACGCAA-------GTGCCGAGCCGT-----------TGGT--GACTCAGGATAACTTTGG-TCTGATCGCATGGCCT-TGCGCCGGCGACGTATCTTTCAAA-TGTCCGCCCTA-TCAAGTTTCGTAGGTTGGTGCTATGCCAACCTAGCTTTTTACGGGTAACGGGGAATCAGGGTTCGATTCCGGAG-AGGGAGCATGAGAAACGGCTACCACATCCAAGGAAGGCAGCAGGCGCGCAAATTACCCACTCCTGACACGGGGAGGTAGTGACGAAAAATAACAATACGGGACTCTTACG--AGGCCCCGTAATTGGAATGAGTACACTTTAAATCCTTTA-ACGAGGATCTATTGGAGGGCAAGTCTGGTGCCAGCAGCCGCGGTAATTCCAGCTCCAATAGCGTATATTAAAGTTGTTGCAGTTAAAAAGCTCGTAGTTGGATCTCGG-------------GAGCCGGCGG-----GCGGT-TCGCCTCGCGGCGTCT-------------ACTGCCCGCT--CCGGCCCTA-----CC-----------TGCCGGT--TCAC--------------------CGCGGGTGCC--CTTGGTTGG-GTGCT-CGTGGCGGCCGGGACGTTTACTTTGAAAAAATTAGAGTGCT-CAAGGCAGGCG--GCTCGCCTGAATAATGC-TGCATGGAATAATGGAATAGGAC-CTCGGTTC----TATTTT-GTTGGTTTTCTGAACCA-GAGGTAA-TGATTAAGAGGGACAGAC-GGGGGCATTCGTATTGCGGCG-TTAGAGGTGAAATTC-TTGGATCGCCGCAAGACGAACGACTGCGAAAGCA-TTTGCCAAGAATGTTTT-CATTAATCAAGA-ACGAAAGTCAGAGGTTCGAAGACGATCAG-ATACCGTCGTAGTTCTGACCATAAACGATGCCAACTAGCG-ATCGGCAGGAGTTGTTTTCGTGACTCT-GCCGGC-AGCTTTCGGGAAACC--AAAGTCTTT-GGGTTCCGGGGG-AAGTATGGTTGCAAAGCTGAAACTTAAAGGAATTGACGGAAGGGCACCACCAGGAGTGGAGCCTGCGGCTTAATTTGACTCAACACGGGAAAACTCACCCGGCCCGGACACTGTAAGGATTGACAGATTGAGAGCTCTTTCTTGATTCGGTGGGTGGTGGTGCATGGCCGTTCTTAGTTGGTGGAGCGATTTGTCTGGTTAATTCCGATAACGAACGAGACTCTAGCCTGCTAAATAG------------TCCGCCTGG---CCCGCCTGC---------------------------------------------------CAGGCGCCG--------------------------------------ACTTCTTAGAGGGACAAGTG-CGTGGAACGCACACGAGATTGAG-GAATAACAGGTCTGTGATGCCCTTAGATGTCCGGGGCCGCACGCGCGCTACACTGAAGGCATC-AACGTGTGTT-CTCCCCTTGCCCGGAAG-GGCTGGGTAACCCGCTGAACCGCCTTCGTGNTAGGGATC-GGGGCTTGTAATTATTCCCCGTGAACGAGGAA-TTCCCAGTAAGCGCGAGTCATAAGCTTGCGTTGATTATGTCCCTGCCCTTTGTACAC--CGCCCGTCGCTAC-TACCGATT--GAA-GGTTTAGTGAGATCCTTGGACCG-GTATCGGCATA---GGAGGGCAACC--GC-CA-GGCCATGTT------NCGGGAAG-AAGGCCAAACTTGA---------------------------------------------------------------   [1732]
Homo_sapiens                       -TACCTGGTTGATCCTGCCAGTAG-CATATGCTTGTCTCAAAGATTAAGCCATGCATGTCTAAGTACGCACGGCCGGT--ACAGTGAAACTGCGAATGGCTCATTAAATCAGTTATGGTTCCTTTGGTCGCTCGCTCCTCTCCTACTTGG-ATAACTGTGGTAATTCTAGAGCTAATACATGCCG-AC-GGGCGCTGACCCCCTTCGCGGGGGGGATGCGTGCATTTATCAGATC-AAAACCAACCCGGTCAGCCCCTCTCCGGCCCCGGCCGGGGGGCGGGCGCCGGCGGC-----TTTGGT--GACTCTAGATAACCTCGG-GCCGATCGCACGCCCCCCGTGGCGGCGACGACCCATTCGAA-CGTCTGCCCTA-TCAACTTTCGATGGTAGTCGCCGTGCCTACCATGGTGACCACGGGTGACGGGGAATCAGGGTTCGATTCCGGAG-AGGGAGCCTGAGAAACGGCTACCACATCCAAGGAAGGCAGCAGGCGCGCAAATTACCCACTCCCGACCCGGGGAGGTAGTGACGAAAAATAACAATACAGGACTCTTTCG--AGGCCCTGTAATTGGAATGAGTCCACTTTAAATCCTTTA-ACGAGGATCCATTGGAGGGCAAGTCTGGTGCCAGCAGCCGCGGTAATTCCAGCTCCAATAGCGTATATTAAAGTTGCTGCAGTTAAAAAGCTCGTAGTTGGATCTTGG-------------GAGCGGGCGG-----GCGGT-CCGCCGCGAGGCGAGCC------------ACCGCCC--GTCCCCGCCCCTT---GCCTC-----------TCGGCGCCC----------------------CCTCGATGCT--CTTAGCTGA-GTGTCCCGCGGGGCCCGAAGCGTTTACTTTGAAAAAATTAGAGTGTT-CAAAGCAGGCCCGAGCCGCCTGGATACCGC-AGCTAGGAATAATGGAATAGGAC-CGCGGTTC----TATTTT-GTTGGTTTTCGGAACT--GAGGCCA-TGATTAAGAGGGACGGCC-GGGGGCATTCGTATTGCGCCG-CTAGAGGTGAAATTCCTTGGACCGGCGCAAGACGGACCAGAGCGAAAGCA-TTTGCCAAGAATGTTTT-CATTAATCAAGA-ACGAAAGTCGGAGGTTCGAAGACGATCAG-ATACCGTCGTAGTTCCGACCATAAACGATGCCGACCGGCG-ATGCGGCGGCGTTATTCCCATGACCCG-CCGGGC-AGCTTCCGGGAAACC--AAAGTCTTT-GGGTTCCGGGGG-GAGTATGGTTGCAAAGCTGAAACTTAAAGGAATTGACGGAAGGGCACCACCAGGAGTGGAGCCTGCGGCTTAATTTGACTCAACACGGGAAACCTCACCCGGCCCGGACACGGACAGGATTGACAGATTGATAGCTCTTTCTCGATTCCGTGGGTGGTGGTGCATGGCCGTTCTTAGTTGGTGGAGCGATTTGTCTGGTTAATTCCGATAACGAACGAGACTCTGGCATGCTAACTAG------------TTACGCGAC----CCCCGAGCG---------------------------------------------------GTCGGCGTCCC--------------------------------CCAACTTCTTAGAGGGACAAGTGGCGTTCAGC-CACCCGAGATTGAG-CAATAACAGGTCTGTGATGCCCTTAGATGTCCGGGGCTGCACGCGCGCTACACTGACTGGCTC-AGCGTGTGCC--TACCCTACGCCGGCAG-GCGCGGGTAACCCGTTGAACCCCATTCGTGATGGGGATC-GGGGATTGCAATTATTCCCCATGAACGAGGAA-TTCCCAGTAAGTGCGGGTCATAAGCTTGCGTTGATTAAGTCCCTGCCCTTTGTACACACCGCCCGTCGCTAC-TACCGATT--GGATGGTTTAGTGAGGCCCTCGGATCG-GCCCCGCCGGGG--------TCGGCCCAC-GG-CCCTGGCGGA--GCGCTGAGAAG-ACGGTCGAACTTGACTATCTAGAGGAAGTAAAAGTCGTAACAAGGTTTCCGTAGGTGAACCTGCGGAAGGATCATTA   [1870]
Hydra_littoralis                   ---------------------------------------------------ATGCATGTCTAAGTATAAGCACTTGTA---CTGTGAAACTGCGAATGGCTCATTAAATCAGTTATCGTTTATTTGATTGTAC---CTT--ACTACATGG-ATACCTGTGGTAATTCTAGAGCTAATACATGCGA-AA--GATCCCGACTTCAC--------GGAAGGGATGTATTTATTAGACTAAAAACCAATGCGG--------------GCCTCG-------------GTCCGCTTGC------TTGGT--GATTCATGATAACTTT---TCGAATCGCATGGCCTT-GCGCCGGCGATGTTTCATTCAAA-TTTCTGCCCTA-TCAACTGTCGATGGTAAGGTAGTGGCTTACCATGGTTGCAACGGGTGACGGAGAATTAGGGTTCGATTCCGGAG-AGGGAGCCTGAGAAACGGCTACCACATCTAAGGAAGGCAGCAGGCACGAAAATTACCCAATCCCGATTCGGGGAGGTAGTGACAAGAAATAACGGTACGGGGCCTTTAT---AGGTCTCGCAATCGGAATGAGAACAATTTAAATCCTTTA-ACGAGGATCAATTGGAGGGCAAGTCTGGTGCCAGCAGCCGCGGTAATTCCAGCTCCAATAGCGTATATTAAAGTTGTTGCAGTTAAAAAGCTCGTAGTTGGATTTCGG-------------AGCGGGCCCG-----TCGGT-CCACCGCAAAG--TGCT------------ACTGGC---GGTCTGTTCTTC--------------------TTCGCAA-GAC--------------------TGCAGGTGCA--CTTCGCTGT-GTGCT-TGTCGGATTTGTGACGTTTACTTTGAAAAAATTAGAGTGTT-CAAAGCAGGCT---TTCGCTTGAATACATG-AGCATGGAATAATGGAATAGGAC-TTTGGTTC----TATTTT-GTTGGTTTCTAGGACC--GAAGTAA-TGATTAAGAGGGACAAAC-GGGGGCATCTGTATTTCGTTG-TCAGAGGTGAAATTC-TTGGATTTGCGAAAGACAAACAACTGCGAAAGCA-CTTGCCAAGAGTGTTTT-CATTAATCAAGA-ACGAAAGTTAGAGGATCGAAGACGATCAG-ATACCGTCCTAGTTCTAACCATAAACGATGTCGACTAGGG-ATCGGCGGGCGTTA-TTTTATGACCCC-GTCGGC-ACCTTACGGGAAACC--AAAGTTTTT-GGATTCCGGGGG-TAGTATGGTTGCAAAGCTGAAACTTAAAGGAATTGACGGAAGGGCACCACCAGGAGTGGAGCCTGCG-CTTAATTTGACTCAACACGGGAAGACTCACCAGGTCCAGACATAGTAAGGATTGACAGGTTGATAGCCCTTTCTTGATTCTATGGGTGGTGGTGCATGGCCGTTCTTAGTTGGTGGAGTGATTTGTCTGGTTAATTCCGTTAACGAACGAGACCTTAACCGGCTAAATAG------------TCACACGGT------TCCCG-----------------------------------------------------AACCGTA------------------------------------CTGACTTCTTAGAGGGACTGTTGGTGTTTAAC-CAAA-GTCAGGAAG-CAATAACAGGTCTGTGATGCCCTTAGATGTTCTGGG--GCACGCGCGCTACACTGTCGAATGC-AGCGAGTCTT---ATCCTTAACCGAAAG--TTCGGGTAATCTTATGAAAGTTCGACGTGATGGGGATT-GATCATTGCAATTATTGATCATGAACGAGGAA-TTCCTAGTAAGACGAAGTCAC--ATNCGCGCTGATTACGTCCCTGCCCTTTGTACACAC-GCCCGTCGCTAC-TACCGATT--GAATGGTTTAGTGAGATCTCCGGATCG-GCGTCAGCGCGA-----------CTTCAC-GG-TTGTTGCTGA--AGGCCGAGAAG-TTGCTCAAACT-GATCATTTAGAGGAAGTAAAAGTCGTAACAAGGTTTCCGTA------------------------   [1716]
Leptosynapta_clarkii               -------------------------TATGGCTACGTCTCAAAGATTAATCCATGCATGTCTAAGTACAAACTCTCATG---GAGTGAAACTGCAGATGGCTCATTAAATCAGCTGTTGTTTAATGGAGC-GAG---TCAATCCTACATGG-ATAACTGTGGTAATTCTAGAGCTAATACATGCGA-TC-AAGCGCTGACCTCACG--------GAAGGCGTGCTTTTATTAGGAACAGGACCAGCCCGGTG----------TCAT-----------------GCCGGTCTCC-----GCTGGT-GAACTCTAGATAACTT--A-GCCGATCGCACGGTC-TAGCACCGGCGATGGTTCCTTCAAA-TGTCTGCCTTA-TCAACTGTCGATGGTAGGTTATGCGCCTACCATGGTCGTAACGGGTGACGGAGAATCAGGGTTCGATTCCGGAG-AGGGAGCCTGAGAAACGGCTACCACATCCAAGGAAGGCAGCAGGCACGCAAATTACCCAATCCCGACTCGGGGAGGTAGTGACGAAAAATAACGATCCAGGCCTCTTTACG-AGGTTCTGTAATCGGAATGAGTACACTTTAAATCCTTTA-ACGAGGATCTACTGGAGGGCAAGTCTGGTGCCAGCAGCCGCGGTAATTCCAGCTCCAGTAGCGTATATTAAAGCTGCTGCAGTTAAAAAGCTCGTAGTCGGATTTCTG-------------GCTTGGGCGG-----GCGGT-CCGTCGCAAGGCGTGT-------------ACTGCTCGCGTCCCGGCC------AGTCTA-----------CCGGTTTGT-------------------GTCTCGCGGTGCT--CTTCACTGA-GTGCCGCT-TGCGGCCGGAACGTTTACTTTGAGAAAATTGGAGTGTT-CAAAGCAGGCACAA-CCGCCTGAACAGCTC-AGCATGGAATAATGGAAGAGGAC-CTCGGGTC----TATTTC-GTTGGTCTCTAGA-CAA-GAGGTAA-TGATCAAAAGGGACAGAC-GGGGGCATTCGTACTGCGGTG-TGAGAGGTGAAATTC-TTGGATCGCCGCAAGACGCCCAAAAGCGAAAGCA-TTTGCCAAGAATGTCTT-CATTGATCAAGA-ACGAAAGTTGAGGGTTCGAAGGCGATCAG-ATACCGCCCTAGTCTTAACCATAAACGATGCCAACTTGCA-ACCCGCCGTAGTTCCTCCCATGACACG-GCGGGC-AGCACCCGGGAAACC--AAAGTGTTT-GGGTTCCGGGGG-AAGTATGGTTGCAAAGCTGAAACTTAAAGGAATTGACGGAAGGGCACCACCAGGAGTGGAGCCTGCGGCTTAATTTGACTCAACACGGGAAAACTCACCCGGCCCGGACACAGTGAGGATTGACAGATTGACAGCTCTTTCTTGATTCTGTGGGTGGTGGTGCATGGCCGTTCTTAGTTGGTGGAGCGATTTGTCTGGTTAATTCCGATAACGAACGAGACTCTGGCTTGCTAAATAG------------TTTCCCTAC----CCGA-CGTG---------------------------------------------------GTATGGGATG-----------------------------------AACTTCTTAGAGGGACAAGTGGCTCATAGC-CACATGAAAAAGAG-CAATAACAGGTCTGTGATGCCCTTAGATGTCCGGGGCCGCACGCGCGCTACACTGGAGAGAGC-AGCGGGTCTT-TTCTCCTAGACCGAAAGGCCCAGGGTAATCCGTTGAACCCTCTCCGTGCTGGGGATA-GGGACTTGAAATTATGTCCCTTGAACGAGGAA-TTCCCAGTAAGCGCGAGTCATCAGCTCGCGTTGATTACGTCCCTGCCCTTTGTACACACCGCCCGTCGCTAC-TACCGATC--GAATGGTTTAGTGAGATCATCAGATCG-ACCGCCT---GGGACC----GGCTCTGCC-GG-TT-CCGCGGC--GTGACGAGAAG-ACGACCAAACTTGATCATTTAGAGGAAGTAAAAGTCGTAACAAGGTTTCC---------------------------   [1776]
Limulus_polyphemus                 ----------GATCCTGCCAGTAGTCATATGCTTGTTTCAAAGATTAAGCCATGCATGTCTAAGTACATGCCGAAATA---AGGTGAAACCGCGAATGGCTCATTAT-CCAGCCGTTGTTCCTTAGATCGTAC---TT--TCCTACTTGG-ATAACTGTGGTAATTCTAGAGCTAATACATGCAA-CA-AAGCTCCGACCTCAC--------GGGACGAGCGCTTTTATTAGACC-AAGACCAATCG--------------GA-CTTCGG------------T-CCGCAAA-----TGATGGT--GACTCTGGATAACTTTTG-GCTGATCGCACGGTC-TAGCACCGGCGACGCATCTTTCAAG-TGTCTGCCTTA-TCAACTGTCGATGGTAGGTTATGCGCCTACCATGGTCGTAACGGGTAACGGGGAATCAGGGTTCGATTCCGGAG-AGGGAGCCTGAGAAACGGCTACCACATCCAAGGAAGGCAGCAGGCGCGCAAATTACCCACTCCCAGAACGGGGAGGTAGTGACGAAAAATAACGATACGGGACTCTATCG--AGGCCCCGTAATTGGAATGAGTACACTCTAAATCCTTTA-ACGAGGATCTATTGGAGGGCAAGTCTGGTGCCAGCAGCCGCGGTAATTCCAGCTCCAATAGCGTATATTAAAGTTGTTGCGGTTAAAAAGCTCGTAGTTGGATCTCAG-------------TTCTAGACTG-----GCGGT-CCGCTTT--GGCGGTT-------------ACTGCCTGGCC-TA-AACATC-----C------------TGCCGGT--TTTC--------------------CCTCGGTGCC--CTTGATTGA-GTGTC-TTGGGTGGCCGGCACGTTTACTTTGAAAAAATTAGAGTGCT-CAAAGCAGGCGC--AACGCCTGAATAATGG-TGCATGGAATAATGGAATAGGAC-CTCGGTTC----TATTTT-GTTGGTTTTCGGAACAC-GAGGTAA-TGATTAAGAGGGACAGAC-GGGGGCATTCGTATTGCGACG-CTAGAGGTGAAATTC-TTGGACCGTCGCAAGACGAACTACTGCGAAAGCA-TTTGCCAAGAATGTTTT-CATTAATCAAGA-ACGAAAGTTAGAGGTTCGAAGGCGATCAG-ATACCGCCCTAGTTCTAACCATAAACGATGCCAACCAGCG-ATCCGCCTGAGTTCCTCAAACGACTCG-GCGGGC-AGCTTCCGGGAAACC--AAAGTGTTT-GGGTTCCGGGGG-AAGTATGGTTGCAAAGCTGAAACTTAAAGGAATTGACGGAAGGGCACCACCAGGAGTGGAGCCTGCGGCTTAATTTGACTCAACACGGGGAAACTCACCCGGCCCGGACACTGGAAGGATTGACAGATTAAGAGCTCTTTCTTGATTCAGTGGGTGGTGGTGCATGGCCGTTCTTAGTTGGTGGAGCGATTTGTCTGGTTAATTCCGATAACGAACGAGACTCTAGCCTATTAAATAG------------ACGACCGAT-----CACA-CGT---------------------------------------------------GTCGGTC-------------------------------------GATCTTCTTAGAGGGACAAGCGGCGTTTAGC-CGCACGAGACAGAG-CAATAACAGGTCTGTGATGCCCTTAGATGTCCGGGGCCGCACGCGCGCTACACTGAAGGAATC-AGCGTGTGAT--TGCCCCTGTCCGGTAG-GACTGGGTAACCCGTTGAACCTCCTTCGTGATAGGGATA-GGGGCTTGTAATTATTCCCCTTGAACGAGGAA-TTCCCAGTAAGCACGAGTCATCAGCTCGTGTTGATTACGTCCCTGCCCTTTGTACACACCGCCCGTCGCTAC-TACCGATT--GAATGATTTAGTGAGGTCTTCGGAC---TGGCTGCCGGAGC-GGCTCTCGGG---TC-GC-GCCTG-TGTG-----CCGGAAAG-ATGACCAAACTTGATCATTTAGAGGAAGTAAAAGTCGTAACAAGGTTTCCGTAGGTGAACCTGC-------------   [1787]
Lingula_adamsi                     -------------------------------------TCAAAGATTAAGCCATGCATGTCTAAGTACATACTTTCACA---CAGTGAAACCGCGAATGGCTCATTAGATCAGTTATGGTTCCTTAGATCGTAC---AAT-CCT-ACTTGG-ATAACTGTAGTAATTCTAGAGCTAATACATGCAA-CC-AAGCTCCGACCTCA--------CGGGAAGAGCGCTTTTATTAGATC-AAAACCAATCG--------------GG-CTTCG-------------GCCCGTCCT------ATTGGT--GACTCTGGATAACTTTGG-GCTGATCGCATGGCCT-CGAGCCGGCGACGTATCTTTCAAA-TGTCTGCCCTA-TCAACTTTCGATGGTACGTGATATGCCTACCATGGTTGTAACGGGTAACGGGGAATCAGGGTTCGATTCCGGAG-AGGGAGCATGAGAGACGGCTACCACTTCTAAGGAAGGCAGCAGGCGCGCAAATTACCCACTCCTGGCACGGGGAGGTAGTGACGAAAAATAACAATACGGGACTCATTCG--AGGCCCCGTAATTGGAATGAGTACACTTTAAATCCTTTA-ACGAGGATCTATTGGAGGGCAAGTCTGGTGCCAGCAGCCGCGGTAATTCCAGCTCCAATAGCGTATATTAAAGTTGTTGCAGTTAAAAAGCTCGTAGTTGGATCTCAG-------------GTTTAGGCTA-----GCGGT-CCACCTCGCGGTGGTT-------------ACTGCTTG-T--CCTGACCTA-----CC-----------TCCCGGT--TTTC--------------------CCTTGGTGCT--CTTGATTGA-GTGTC-TCGGGTGGCCGGAACGTTTACTTTGAAAAAATTAGAGTGTT-CAAAGCAGGCAGT--TCGCCTGAATAATGG-TGCATGGAATAATGGAATAGGAC-CTCGGTTC----TATTTT-GTTGGTTTTCGGAACTTGGAGGTAA-TGATTAGTAGGGACAGAC-GGGGGCATTCGTATTGCGGTG-TTAGAGGTGAAATTC-TTGGATCGCCGCAAGACGAACAACTGCGAAAGCA-TTTGCCAAGAATGTTTT-CATTAATCAAGA-ACGAAAGTCAGAGGTTCGAAGACGATCAG-ATACCGTCGTAGTTCTGACCATAAACGATGCCAACTAGCG-ATCCGCCGGAGTTGCTTCAATGACTCG-GCGGGC-AGCTTCCGGGAAACC--AAAGTTTTT-GGGTTCCGGGGG-AAGTATGGTTGCAAAGCTGAAACTTAAAGGAATTGACGGAAGGGCACCACCAGGAGTGGAGCCTGTGGCTTAATTTGACTCAACACGGGAAAACTCACCCGGCCCGGACACTGTAAGGATTGACAGATTGAGAGCTCTTTCTTGATTCGGTGGGTGGTGGTGCATGGCCGTTCTTAGTTGGTGGAGCGATTTGTCTGGTTAATTCCGATAACGAACGAGACTCTAGCCTGCTAAATAG------------TTCACCGAT---CCC-TATGGG--------------------------------------------------TCGGTGTTA--------------------------------------ACTTCTTAGAGGGACAAGTGGCGTTTAGC-CACACGAGATTGAG-CAATAACAGGTCTGTGATGCCCTTAGATGTTCGGGGCTGCACACGCGCTACACTGAAGGAATC-AGCGTGTGTC--TACCCTGGCCCGGAAG-GGTTGGGTAACCCGTTGAATCTCCTTCGTGCTAGGGATT-GGGGCTTGTAATTATTCCCCATGAACGAGGAA-TTCCCAGTAAGCGCGAGTCATAAGCTCGCGTTGATTACGTCCCTGCCCTTTGTACACACCGCCCGTCGCTAC-TACCGATT--GAATGGTTTAGTGAGGTCCTCGGATTG-GTCCCGGCAT----GGTGGGCAACC--AT-CG-CGCCGGTGT-----GCCGAGAAG-ACGATCAAACTTGATCATTTAGAGGAAGTAAAAGTCGTAACAAGGTTT-----------------------------   [1750]
Liolophura_japonica                -TACCTGGTTGATCCTGCCAGTAGTCATATGCTTGTCTCAAAGATTAAGCCATGCATGTCTAAGTACAGACTTTCACA---TAGTGAAACCGCAAATGGCTCATTAAATCAGTTATGATTTCTTAGATCGTAC---ACT-CCT-ACTTGG-ATAACTGTGGTAATTCTAGAGCTAATACATGACG-TT-CAGCTCCGACCTTTTT----GCAGGGAAGAGCGCTTTTATTAGATC-AAGATCAATCG--------------GG-CCTCG-------------GCCCGTCCT------GTTGGT--GATTCTGAATAACTTTGT-GCTGATCGCATGGCCA-CGCGCCGGCGACGTATCTTTCAAG-TGTCTGCCCTA-TCAACTTTCGATGGTACGTGATATGCCTACCATGGTTGTAACGGGTAACGGAGAATCAGGGTTCGATTCCGGAG-AGGGAGCATGAGAAACGGCTACCACATCCAAGGAAGGCAGCAGGCGCGCAAATTACCCACTCCTGGCACGGGGAGGTAGTGACGAAAAATAACAATACGGGATCTCTTCG--AGGCCCCGTAATTGGAATGAGTACACTTTAAATCCTTTA-ACGAGGATCTATTGGAGGGCAAGTCTGGTGCCAGCAGCCGCGGTAATTCCAGCTCCAATAGCGTATATTAAAGTTGTTGCAGTTAAAAAGCTCGTAGTTGGATCTCGG-------------GTTCAGGCTG-----GAGGT-CCGCCTCGCGGCGGCT-------------ACTTCCCGCT--CCTGACCTA-----CC-----------ATCGGGT--TTTC--------------------CCTTGGTGCT--CTTGACTGA-GTGTC-TCGGGGGGCCAGAACGTTTACTTTGAAAAAATTAGAGTGTT-CAAAGCAGGCCCCG-TCGCCTGAATAATGG-TGCATGGAATAATGGAAGAGGAC-CTCGGTTC----TATTTT-GTTGGTTTTCGGAAGTC-GAGGTAA-TGATTAAGAGGGACAGAC-GGGGGCATTCGTATTACGGTG-TTAGAGGTGAAATTC-TTGGATCGCCGTAAGACGAACTACTGCGAAAGCA-TTTGCCAAGAATGTTTT-CATTAATCAAGA-ACGAAAGTCAGAGGTTCGAAGACGATCAG-ATACCGTCGTAGTTCTGACCATAAACGATGCCAACTAGCG-ATCCGCCGGAGTTGTTTCAATGACTCG-GCGGGC-AGCTTCCGGGAAACC--AAAGTTTGT-GGGTTCCGGGGG-AAGTATGGTTGCAAAGCTGAAACTTAAAGGAATTGACGGAAGGGCACCACCAGGAGTGGAGCCTGCG-CTTAATTTGACTCAACACGGGAAAACTCACCCGGCCCGGACACTGTAAGGATTGACAGATTGAGAGCTCTTTCTTGATTCGGTGGGTGGTGGTGCATGGCCGTTCTTAGTTGGTGGAGCGATTTGTCTGGTTAATTCCGATAACGAACGAGACTCTAGCCTATTAAATAG------------TTCGCCGAT---CCCTGATGCG--------------------------------------------------TCGGCGCCA--------------------------------------ACTTCTTAGAGGGACAAGTGGCGTTTAGC-CACACGAAATTGAG-CAATAACAGGTCTGTGATGCCCTTAGATGTTCGGGGCCGCACGCGCGCTACACTGAAGGAATC-AGCGTGTGTC--GTTCCTGGCCCGGAAG-GGCTGGGTAACCCGTTGAACCTCCTTCGTGCTAGGGATT-GGGGCTTGTAATTCTTCCCCATGAACGAGGAA-TTCCCAGTAAGCGCGAGTCATAAGCTCGMGTTGATTACGTCCCTGCCCTTTGTACACACCGCCCGTCGCTAC-TACCGATT--GAATGGTTTAGTGAGAGCCCCGGATTG-GTCCCGGCAT----GG-GGGNAACC--TC-CG-C--CGGTGC-----GCCGAGAAG-TTGTTCGAACTTGATCATTTAGAGGAAGTAAAAGTCGTAACAAGGTTTCCGTAGGTGAACCTGCGGAAGGATCATTA   [1817]
Lumbricus_terrestris               ---CCTGTTTGATCCTGCCAGTAGTCATATGCTTGTCTCAAAGATTAAGCCATGCATGTCTAAGCACAAACCTTTACA---CGGTGAAGCTGCGAATGGCTCATTAGGCCACCCATGATTTCTTAGATCGTAC---AAT-CCT-ACTTGG-ATAACTGCGGTAATTCTGGAGCTAATACATGCCA-CA-AAGCTCCGACCCCTAT------GGGAAAGAGCGCGTTTATTAGGTC-AAAACCAATCG--------------GGTCCTCGC-----------GGCCCGTAAC------TCTGAT--GACTCTTGATAACTTCGA-GCTGATCGCATGGCCT-CGTGCCGGCGACGTATCTTTCAAG-TGTGTGCCCTA-TCAACTTTCGATGGTACGTGATATGCCTACCATGGTAGTAACGGGTAACGGGGAATCAGGGTTCGATTCCGGAG-AGGGAGCATGAGAAACGGCTACCACATCCAAGGAAGGCAGCAGGCGCGCAAATTACCCAATCCCGACACGGGGAGGTAGTGACGAAAAATAACAATACGGGACTCTTTTG--AGGCCCCGTAATTGGAATGAGTACACTTTAAATCCTTTA-ACGAGGATCAATTGGAGGGCAAGTCTGGTGCCAGCAGCCGCGGTAATTCCAGCTCCAATAGCGTATACTAAAGTTGTTGCAGTTAAAAAGCTCGTAGTTGGATCTCGG-------------GTCGTGCCGA-----GCGGT-TCGCTTCGCGGCGG-T-------------ACTTCTCG-G--CGCGGCCTA-----GC-----------CGCCGGT--CTTC--------------------GCTTGGTGCT--CTTCGTTGA-GTGCC-TCGCGCGGCCGACAGATTTACTTTGAAAAAATTAGAGTGCT-CAAAGCAGGCGCT--TCGCTTGTATAGTCG-TGCATGGAATAATGGAATAGGAC-CTCGGTTC----TATTTT-GTTGGTTTTCGGAACTT-GAGGTAA-TGATTAAGAGGGACAGAC-GGGGGCATTCGTATTACGGTG-TCAGAGGTGAAATTC-TTGGATCGCCGTAAGACGAACTACTGCGAAAGCA-TTTGCCAAGAATGTTTT-CATTAATCAAGA-ACGAAAGTCAGAGGTTCGAAGACGATCAG-ATACCGTCGTAGTTCTGACCATAAACGATGTCGACTGGCG-ATCCGCGGACGTCGCTTCTATGACCCC-GCGGGC-AGCCTTCGGGAAACC--AAAGTCTAT-GGATTCCGGGGG-AAGTATGGTTGCAAAGCTGAAACTTAAAGGAATTGACGGAAGGGCACCACCAGGAGTGGAGCCTGCGGCTTAATTTGACTCAACACGGGAAAACTCACCCGGCCCGGACACTGTAAGGATTGACAGATTGAGAGCTCTTTCTTGATTCGGTGGGTGGTGGTGCATGGCCGTTCTTAGTTGGTGGAGCGATTTGTCTGGTTAATTCCGATAACGAACGAGACTCTAGCCTGCTAAATAG------------TTCGTCGAT---GGC-ACTCTG--------------------------------------------------TCGGCGCTA--------------------------------------ACTTCTTAGAGGGACAAGTGGCGTTCAGT-CACACGAGATTGAG-CAATAACAGGTCTGTGATGCCCTTAGATGTTCGGGGCCGCACGCGCGCTACACTGAAGGAGTC-AACGTGTCTG--CTTCCTGATCCGAAAG-GACCGGGCAACCCGATGAACGTCCTTCGTGCTAGGGATT-GGGGCTTGTAATTCTTCCCCATGAACGAGGAA-TTCCCAGTAAGCGCGAGTCATAAGCTCGCGTTGATTACGTCCCTGCCCTTTGTACACACCGCCCGTCGCTAC-TACCGATT--GGATGGTTTAGTGAGATCCTCGGATTG-GACCCGGCGC----GGAGGGCAACC--TT-CG-GGTCGGTGA-----TCCGAAAAG-ACGATCAAACTTGATCATCTAGAGGAAGTAAAAGTCGTAACAAGGTTTCCGTAGGTGAACCTGCAGAAGGGTCA---   [1813]
Lytechinus_variegatus              ---------------------TAGTCATATGCTTGTCTCAAAGATTAAGCCATGCATGTCTAAGTACAAGCTCGTCTC---GAGCGAAACTGCGGATGGCTCATTAAATCAGTTATGGTTCATTGGATC-GAG---TCCCCCCGACATGG-ATAACTGTGGTAATTCTAGAGCTAATACATGCGT-CCCAAGCGCCGACTTTCCC-------AGAAGGCGTGCTTTTATTAGGAACAAGACCAGCCCGG--------------TCTC--------------GGCCGGCCAC------ACTGGT-GAACTCTGGATAACAC--A-GCCGATCGCACGGTCTTTGCACCGGCGACGGATCCTTCGAA-TGTCTGCCCTA-TCAACTTTCGATGGTACGTTATGCGCCTACCATGGTCGTCACGGGTAACGGAGAATCAGGGTTCGATTCCGGAG-AGGGAGCCTGAGAAACGGCTACCACATCCAAGGAAGGCAGCAGGCGCGCAAATTACCCACTCCCGACACGGGGAGGTAGTGACGAAAAATAACAATACAGGACTCTTTCG--AGGCCCTGTAATTGGAATGAGTACACTTTAAATCCTTTA-ACGAGGATCCACTGGAGGGCAAGTCTGGTGCCAGCAGCCGCGGTAATTCCAGCTCCAGTAGCGTATATTAAAGCTGTTGCAGTTAAAAAGCTCGTAGTTGGATCTTGG-------------GTCCAGGCCT-----GCGGT-CCGCCGTGAGGCGTGT-------------ACTGCT---GTCCTGGCCTT------CCTC-----------TCGGTTT-T---------------------CGCCCGGTGCT--CTTAATTGA-GTGCCAGG-AGAGGCCGGAACGTTTACTTTGAAAAAATTGGAGTGTT-CAAAGCAGGCCTCGC--GCCTGAACAGCAG-AGCATGGAATAATGGAATAGGAC-CTCGGTTC----TATTGC-GTTGGTTTTCGGAACTC-GAGGTAA-TGATTAAGAGGGACTGAC-GGGGGCATTCGTATTGCGGTG-TGAGAGGTGAAATTC-TTGGATCGCCGCAAGACGACCGACTGCGAAAGCA-TTTGCCAAGAATGTTTT-CATTAATCAAGA-ACGAAAGTTAGAGGTTCGAAGGCGATCAG-ATACCGCCCTAGTTCTAACCATAAACGATGCCGACTGACG-ATCCGCCGGCGTTACTCCCATGACGCG-GCGGGC-AGTCTAAGGGAAACC--AAAGTCTTT-GGGTTCCGGGGG-AAGTATGGTTGCAAAGCTGAAACTTAAAGGAATTGACGGAAGGGCACCACCAGGAGTGGAGCCTGCGGCTTAATTTGACTCAACACGGGAAAACTCACCCGGCCCGGACACAGTGAGGATTGACAGATTGAGAGCTCTTTCTTGATTCTGTGGGTGGTGGTGCATGGCCGTTCTTAGTTGGTGGAGCGATTTGTCTGGTTAATTCCGATAACGAACGAGACTCTGGCTTGCTAAATAG------------TTGCGCCAC----CCGC-CGCG---------------------------------------------------GTGCGCG------------------------------------TCAACTTCTTAGAGGGACAAGTGGCGTATAGC-CACGCGAGATTGAG-CAATAACAGGTCTGTGATGCCCTTAGATGTTCGGGGCCGCACGCGCGCTACACTGGCGGAATC-AGCGGGTACA-CTGCCCTTGGCCGGAAG-GTCTGGGTAATCCGCTGAACCTCCTCCGTGATGGGGATA-GGGAATTGCAATTATTTCCCTTGAACGAGGAA-TTCCCAGTAAGCGCGAGTCATCAGCTCGCGTTGATTACGTCCCTGCCCTTTGTACACACCGCCCGTCGCTAC-TACCGATT--GAATGGTTTAGTGAGATCCTCGGATCG-TCGGCGTCGGGA---CGGCTTCGCCGTGC-CG-CTCGCATGT------ACGAGAAG-ACGATCAAACTTGATCATTTAGAGGAAGTAAAAGTCGTAACAAGGTTTCCGT-------------------------   [1775]
Metridium_sp                       -AACCTGGTTGATCCTGCCAGTAGTCATATGCTTGTCTCAAAGATTAAGCCATGCATGTCTAAGTATAAGCACTTGTA---CTGTGAAACTGCGAATGGCTCATTAAATCAGTTATCGTTTATTTGATTGTAC---CTTTTACTACTTGG-ATAACCGTGGTAATTCTAGAGCTAATACATGCGA-AA--AGTCCCGACTTCT---------GGAAGGGATGTATTTATTAGATTCAAAACCAATGCGG--------------GT-TCT-------------GCCCGGTTCT------TTGGT--GATTCATAATAACTGT---TCGAATCGCACGGCCTT-GCGCTGGCGATGTTTCATTCAAA-TTTCTGCCCTA-TCAACTGTCGATGGTAAGGTATTGGCTTACCATGGTTACAACGGGTGACGGAGAATTAGGGTTCGATTCCGGAG-AGGGAGCCTGAGAAACGGCTACCACATCCAAGGAAGGCAGCAGGCGCGCAAATTACCCAATCCTGACTCAGGGAGGTAGTGACAAGAAATAACAATACAGGGCTTTTCT---AAGTCTTGTAATTGGAATGAGTACAACTTAAATCCTTTA-ACGAGGATCCATTGGAGGGCAAGTCTGGTGCCAGCAGCCGCGGTAATTCCAGCTCCAATAGCGTATATTAAAGTTGTTGCAGTTAAAAAGCTCGTAGTTGGATTTCGG-------------GACGGGCCGG-----CCGGT-CCGCCGCAAGGCGTGTT------------ACTGACC--GGGCTGTTCTTC--------------------TTCGCAAAGAC--------------------TGCATGTGCT--CTTAACTGA-GTGTG-TGTAGGACTTGTGACGTTTACTTTGAAAAAATTAGAGTGTT-CAAAGCAGGCC---AGCGCTTGAATACATA-AGCATGGAATAATGGAATAGGAC-TTTGGTTC----TATTTT-GTTGGTTTCTGGAACC--GAAGTAA-TGATTAAAAGGGACAGTT-GGGGGCATTCGTATTTCGTTG-TCAGAGGTGAAATTC-TTGGATTTACGAAAGACGAACTACTGCGAAAGCA-TTTGCCAAGAATGTTTT-CATTAATCAAGA-ACGAAAGTTAGAGGATCGAAGACGATCAG-ATACCGTCCTAGTTCTAACCATAAACGATGCCGACTAGGG-ATCAGAGAGTGTTA-TTGGATGACCTC-TTTGGC-ACCTTATGGGAAACC--AAAGTTTTT-GGGTTCCGGGGG-AAGTATGGTTGCAAAGCTGAAACTTAAAGGAATTGACGGAAGGGCACCACCAGGAGTGGAGCCTGCGGCTTAATTTGACTCAACACGGGGAAACTCACCAGGTCCAGACATAGGAAGGATTGACAGATTGAGAGCTCTTTCTTGATTCTATGGGTGGTGGTGCATGGCCGTTCTTAGTTGGTGGAGTGATTTGTCTGGTTAATTCCGTTAACGAACGAGACCTTAACCTGCTAAATAG------------TTACGCGAA------TCTCG-----------------------------------------------------ATTCGCGG-----------------------------------CTAACTTCTTAGAGGGACTGTTGGTGTTCAAC-CAAAGTCAGGAAGG-CAATAACAGGTCTGTGATGCCCTTAGATGTTCTGGGCCGCACGCGCGCTACACTGACGATGTC-AACGAGTCTC---TCCTTCGCCGAAAGG--CGTGGGTAATCTTTTGAAACATCGTCGTGCTGGGGATA-GATCATTGCAATTCTTGATCTTGAACGAGGAA-TTCCTAGTAAGCGCGAGTCATCAGCTCGCGTTGATTACGTCCCTGCCCTTTGTACACACCGCCCGTCGCTAC-TACCGATT--GAATGGTTTAGTGAGGACTCCTGATTG-GCGCCGCCGCCC-----------CGGCAA-CG-GAGCAGCGGA--CTGCCGAAAAG-TTGTTCAAACTTGATCATTTAGAGGAAGTAAAAGTCGTAACAAGGTTTCCGTAGGTGAACCTGCAGAAGGATCA---   [1800]
Mya_arenaria                       ------------------------TCATATGCTTGTCTCAAAGATTAAGCCATGCATGTCTAAGTACACGCCTTTACA---CGGCTAAACTGCGAATGGCTCATTAAATCAGTTATGGTTCCTTAGATCGTAC---AAT-CCT-ACTTGG-ATAACTGTGGCAATTCTAGAGCTAATACATGCAA-CA-CAGCTCCGACCTC--------GCGGGAAGAGCGCTTTTGTTAGCCC-AAAACCAATGCG-----------TCGCTC-TCGG------GCGGCGCTCCT----------TATGGT--GACTCTGGACAACTTTGT-GCCGATCGCACGGCCCTAGCGCCGGCGACGTATCTTTCAAG-TGTCTGCCCTA-TCAACTTTCGATGGTACGTGCTATGCCTACCATGGTGATAACGGGTAACGGGGAATCAGGGTTCGATTCCGGAG-AGGGAGCATGAGATACGGCTACCACATCCAAGGAAGGCAGCAGGCGCGCAAATTACCCAATCCCGACACGGGGAGGTAGTGACGAAAAATAACAATACGGGACTCTTTCG--AGGCCCCGTAATTGGAATGAGTACACTTTAAATCCTTTA-ACGAGGATCCATTGGAGGGCAAGTCTGGTGCCAGCAGCCGCGGTAATTCCAGCTCCAATAGCGTATATTAAAGTTGCTGCAGTTAAAAAGCTCGTAGTTGGATCTCGG-------------GTGCAGGCTT-----GCGGT-CCGCCTCGCGGCGGTC-------------ACTGCTTCGC--CCTGACCTC-----CA-----------GGCCGGTGTCACCG-----------------TCCCTTGGTGCTT-CTTGATTGA-GTGTC-TCGGGCGGCCGGTACGTTTACTTTGAAGAAATTAGAGTGCTTCAAAGCAGGCCCTTGTCGCCTGAATAATGG-TGCATGGAATAATGGAATAGGAC-CTCGGTTC----TATTTT-GTTGGCTCTCGGAGCTC-GAGGTAA-TGATTAATAGGGACTGAC-GGGGGCATTCGTATTGCGGCG-CTAGAGGTGAAATTC-TTGGACCGTCGCAAGACGAACTACAGCGAAAGCA-TTTGCCAAGCATGTTTT-CATTAATCAAGA-ACGAAAGTCAGAGGTTCGAAGACGATCAG-ATACCGTCGTAGTTCTGACCATAAACGATGCCAACCGTCG-ATCCGCCGGAGTTGCTTCAATGACTCG-GCGGGC-AGACTCCGGGAAAACC-AAAGTTTCT-GGGTTCCGGGGG-GAGTATGGTTGCAAAGCTGAAACTTAAAGGAATTGACGGAAGGGCACCACCAGGAGTGGAGCCTGTGGCTTAATTTGACTCAACACGGGGAACCTCACCCGGCCCGGACACTGCAAGGATTGACAGATTGAGAGCTCTTTCTTGATTCGGTGGGTGGTGGTGCATGGCCGTTCTTAGTTGGTGGAGCGATTTGTCTGGTTAATTCCGATAACGAACGAGACTCTAGCCTGCTAAATAG------------TTCGGGCGT---CCTCTACGCGAG------------------------------------------------CGCCCGTCA--------------------------------------ACTTCTTAGAGGGACAAGTGGCGCTTAGC-CACACGAGATTGAG-CAATAACAGGTCTGTGATGCCCTTAGATGTTCGGGGCCGCACATGCGCTACAATGAATGGATC-AGCGTGCGTC--TCGCCTGGCCCGAGAG-GGCCGGGAAACCCGTTGAACCCCATTCGTGCTAGGGATT-GGGGCTTGCAATTGTTCCCCATGAACGAGGAAATTCCCAGTAAGCGCGAGTCATCAGCTCGTGTTGATTACGTCCCTGCCCTTTGTACACACCGCCCGTCGCTACCTACCGATC--GCTCCAGTTAATGAGTTCTTCGGATTG-GTCCCGTAGGCGG-GTCTTCGGGCC--TG-CT-C-TCGGGNGT----GCCGAGAAG-ATGCGCAAATTGACCGGAGTAGAGGAAGTAAAAGTCGTAACAAGGTATCCGTA------------------------   [1793]
Ophiocoma_echinata                 ------------------------------------------------------------TAAGTACAAGCTTGTATC---AAGCGAAACTGCGGATGGCTCATTAAATCAGTCATGGTTCCTTGGAAT-GAG---TTGCCC-TACATGG-ATAACTGTGGTAATTCTAGAGCTAATACATGCCA-CC-AAGCGCCGACCTTAC--------GGAAGGCGTGCTTTTATTAGGAACAAGACCAACCCGG---------------CTT--------------GTCCGGCTTC------GTTGGT-GATCTCTGGATAACTT--A-GCTGATCGCACGGTCATCGTACCGGCGTCAGATCCTTCAAA-CGTCTGCCCTA-TCAACTTTCGATGGTACGTTATGCGCCTACCATGGTCGTAACGGGTAACGGAGAATCAGGGTTCGATTCCGGAG-AGGGAGCCTGAGAAATGGCTACCACATCCAAGGAAGGCAGCAGGCGCGTAAATTACCCACTCTCGACACGAGGAGGTAGTGACGAAAAATAACAATACAGGACTCTTTCG--AGGCCCTGTAATTGGAATGAGTACACTTTAAATCCTTTA-ACGAGGATCTACTGGAGGGCAAGTCTGGTGCCAGCAGCCGCGGTAATTCCAGCTCCAGTAGCGTATATTAATGCTGCTGCAGTTAAAAAGCTCGTAGTTGGATCTAGG-------------GCTTAGGCTA-----ACGGT-CCCTCGCAAGGGGTGC-------------ACTGTTT--GACCTAGCCTC------CCTC-----------GCGGTTT-G---------------------CGCCCGGTTCT--CTTAACTGA-GTGCCGGG-TGCGACCGGAACGTTTACTTTGAAAAAATTGGAGTGTT-TAAGGCAGGCGCAAC-AGCCTGAACAGCAG-AGCATGGAATAATGGAATAGGAC-CTCGGTTC----TATTGC-GTTGGTTTTAGGAGTCC-GAGGTAA-TGATTGAGAGGGACTGAC-GGGGGCATTCGTATTGCGGTG-TGAGAGGTGAAATTC-TTGGATCGCCGCAAGACGTCCGACAGCGAAAGCA-TTTGCCAAGAATGTCTT-CATTAATCAAGA-ACGAAAGTTAGAGGTTCGAAGGCGATCAG-ATACCGCCCTAGTTCTAACCATAAACTATGCCGACCGGCG-ATTCGCCGGCGTTACTCCAATGACACG-GCTAGC-AGTTTCCGGGAAACC--AAAGTTTTT-GGGTTCCGGGGG-AAGTATGGTTGCAAAGCTGAAACTTAAAGGAATTGACGGAAGGGCACCACCAGGAGTGGAGCCTGCGGCTTAATTTGACTCAACACGGGAAAACTCACCCGGCCCGGACACAGTAAGGATTGACAGATTGAGAGCTCTTTCTTGATTCTGTGGGTGGTGGTGCATGGCCGTTCTTAGTTGGTGGAGCGATTTGTCTGGTTAATTCCGATAACGAACGAGACTCTGGCTTGCTAAATAG------------TTGCGCCAC----CCGC-CGAG---------------------------------------------------GTGGGCG------------------------------------ACAACTTCTTAGAGGGACTAGTGGCGTTTAGC-CACGCGAGATTGAG-CAATAACAGGTCTGTGATGCCCTTAGATGTTCGGGGCCGCACGCGCGCTACACTGAAGGAATC-AGCGTGTGTC--TGCCCTTGGCCGGAAG-GTCTGGGTAATCCGTTGAACCTCTTTCGTGATTGGGATA-GGGAATTGTAATTATTTCCCTTGAACGAGGAA-TTCCCAGTAAGCGCGAGTCATCAGCTCGCGTTGATTACGTCCCTGCCCTTTGTACACACCGCCCGTCGCTAC-TACCGATT--GAATGGTTTAGTGAGATCCTCGGATCG-GCCGGGTCGGGCACCCGGTTCGCCGGCTC-CG-ATCCTGTGC-------CGAGAAG-ACGATCAAACTTGATCATTTAGAGGAAGTAAAAGTCGTAACAAGGTTTCC---------------------------   [1733]
Oxytricha_ferruginea               -AACCTGGTTGATCCTGCCAGTAGTCATATGCTTGTCTCAAAGACTAAGCCATGCATGTCTAAGTATAAATGTTATA----CAGTGAAACTGCGAATGGCTCATTAAAACAGTTATAGTTTATTTGATAATCA------AACTTACATGG-ATAACCGTGGTAATTCTAGAGCTAATACATGCTG-GT--TAGCCTGACTTTTGA-------GGAAGGGCTGTATTTATTAGATAACAAATCAATATTC----------------------------------CTTGTGTCTA---TTGTGAT--GACTCATAATAACTGA---TCGAATCGCATGGGCTT--TGCCCGCGATAAATCATTCAAG-TTTCTGCCCCA-TCAGCTTTCGATGGTAGTGTATTGGACCACCATGGCGTTCACGGGTAACGGAGGATTAGGGTTCGATTCCGGAG-AGGGAGCCTGAGAAACGGCTACCACATCTAAGGAAGGCAGCAGGCGCGTAAATTACCCAATCCTGATTCAGGGAGGTAGTGACAAGAAATAACGGACCGAAGCATTT-------GTTTCGGGATTGCAATGAGTAGAATTTAAACCCCTTT-ACGAGGATCAATTGGAGGGCAAGTCTGGTGCCAGCAGCCGCGGTAATTCCAGCTCCAATAGCATATATTAAAGTTGTTGCAGTTAAAAAGCTCGTAGTTGGATTTCTG--------------GAAGGGCGC------CAATGTCCGCTGATTGCGTATG-----------CAGCGGTGCCCTTCCATCCTTC------------------TGTTAACGTTT------------------------CTGATATTC-ATTTATTGG--TCTC-----GGGCTCAGATATTTTACCTTGAGAAAATTAGAGTGTT-CCAGGCAGGCT---TGCGCCGGAATACATT-AGCATGGAATAATGGAATAGGAC-TTTAGTCT-----CCTTT-GTTGGTTTGAGGGACT--GAAGTAA-TGATTAATAGGGACAGTT-GGGGGCATTAGTATTTAATTG-TCAGAGGTGAAATTC-TCGGATTTGTTAAAGACTAACTTATGCGAAAGCA-TTTGCCAAGGATGTTTT-CATTAATCAAGA-ACGAAAGTTAGGGGATCAAAGACGATCAG-ATACCGTCCTAGTCTTAACCATAAACTATGCCGACTAGGG-ATCGGA-GGCGCGCTTTATCCGCCTTC----GGC-ACCTTATGAGAAATC--AAAGTCTTT-GGGTTCTGGGGG-GAGTATGGTCGCAAGGCTGAAACTTAAAGGAATTGACGGAAGGGCACCACCAGGAGTGGAGCTTGCGGCTCAATTTGACTCAACACGGGAAAACTTACCAGGTCCAGACATAGTGAGGATTGACAGATTGATAGCTCTTTCTTGATTCTATGGGTGGTGGTGCATGGCCGTTCTTAGTTGGTGGAGTGATTTGTCTGGTTAATTCCGTTAACGAACGAGACCTTAGCCTACTAACTAG------------TCGACTCGT-----TGTTAA-----------------------------------------------------GCGAGCAC-------------------------------------GACTTCTTAGAGGGACT-TTGTGACTAAACACAAGGAAGTTTGAGGCAATAACAGGTCTGTGATGCCCTTAGATGACCTGGGCCGCACGCGTGCTACACTGACGCATAC-AACGAGTACA---TCCCAGCTCCGAGAGGCAGCTGGTAATCAGC--AATATGCGTCGTGATGGGGATA-GATCTTTGGAATTATAGATCTTGAACGAGGAA-TTCCTAGTAAGCGCAAGTCATTACCTTGTGCTGATTAAGTCCCTGCCCTTTGTACACACCGCCCGTCGCTCC-TACCGATTTCGAGTGATCCGGTGAACCTTTTGGACCGCGCCGCCT---------------------T-CG-TGGTAGTGT--------GGAAAA-TCAAGTAAACTGTATCACTTAGAGGAAGGAGAAGTCGTAACAAGGTTTCCGTAGGTGAACCTGCAGAAGGATCA---   [1769]
Riftia_pachyptila                  ----------------------AGTTATATGCTTGTCTCAAAGATTAAGCCATGCATGTCTAAGTACATACCTCGACA---CGGTGAAACCGCGAATGGCTCATTAAATCGGTCACTCTTTATTGGATCGT-T---CAT-CCT-ACTTGG-ATAACTGTAGTAATTCTAGAGCTAATACATGCAA-TT-CGGTTCCGACCGCGT----GAGCGGGAAGAACGCTTTTATTAGATC-AAAACCAATCG--------------GTCCGTCGT--TCC-GCGTCGGACCGTCCG------ATTGGT--GACTCTGGATAACTTTGG-GCTGATCGCATGGCCT-CGAGCCGGCGACGTATCTTTCAAG-TGTCCGCCCTA-TCAACTTTCGATGGTACGTGATATGCCTACCACGGTCGTAACGGGTAGCGGGGAATCAGGGTTCGATTCCGGAG-AGGGAGCATGAGAAACGGCTACCACATCCAAGGAAGGCAGCAGGCGCGCAAATTACCCACTCCTGGCACGGGGAGGTAGTGACGAAAAATAACAATACGGGCTCTCTTTCG-AGGCTCCGTAATTGGAATGAGTACACTTTAAATCCTTTA-ACGAGTACCTATTGGAGGGCAAGTCTGGTGCCAGCAGCCGCGGTAATTCCAGCTCCAATAGCGTATATTAAAGTTGTTGCAGTTAAAAAGCTCGTAGTTGGATCTGGG-------------GTCCAGGCTG-----GCGGT-CCGCCGCGCGGCGGTT-------------ACTGCTCGTC--CTGACC-TA-----CC-----------TGCCGGT--GTCCG-----------------TCCGCGGATGCT--CTTCGCCGA-GTGTC-TCGGGTGGCCGGAACGTTTACTTTGAAAAAATTAGAGTGTT-CAAAGCAGGCGCGCTC-GCCTGAATAATGG-TGCATGGAATGATGGAATAGGAC-CTCGGTTC----TAGTTT-GTTGGTTTTCGGAACTC-GAGGTAA-TGATTGAGAGGGACGGAC-GGGGGCATTCGTATTACGGCG-TTAGAGGTGAAATTC-TTGGATCGCCGTAAGACGAACTACAGCGAAAGCA-TTTGCCAAGAACGTTTT-CATTAATCAAGA-ACGAAAGTCAGAGGCTCGAAGACGATCAG-ATACCGTCGTAGTTCTGACCATAAACGATGTCGATTAGCG-ATCCGCCGGTGTTGTTTCCATGACTCG-GCGGGC-AGCTTCCGGGAAACC--AAAATCTTT-GGATTCCGGGGG-AAGTATGGTTGCAAATCTGAAACTTAAAGGAATTGACGGAAGGGCACCACCAGGAGTGGAGCCTGCGGCTTAATTTGACTCAACACGGGAAAACTCACCCGGCCCGGACACTGTAAGGATTGACAGATTGAGAGCTCTTTCTTGATTCGGTGGTTGGTGGTGCATGGCCGTTCTTAGTTGGTGGAGCGATTTGTCTGGTTAATTCCGATAACGAACGAGACTCTAGCCTATTAAATAG------------TCCGCGTCGTTCCTCGTGAGCG--------------------------------------------------CGCGCGCCG--------------------------------------ACTTCTTAGAGGGACAAGTGGCGTTTAGC-CACACGAGATTGAG-CAATAACAGGTCTGTGATGCCCTTAGATGTCCGGGGCCGCACGCGCGCTACACTGAAGGAATC-AGCGTGTGTT--CGCCCTGGCGCGGAAG-CGTCGGGTAACCCGTTGAACCTCCTTCGTGCTAGGGATT-GGGGCTTGTAATTCTTCCCCATGAACGAGGAA-TTCCCAGTAAGCGCGAGTCATAAGCTCGCGTTGATTACGTCCCTGCCCTTTGTACACACCGCCCGTCGCTAC-TACCGATT--GAGCGGTTTAGTGAGGCCCTCGGATTG-GACCCGGCACTCC-GGCGGGCAACC--GT-CG-GACCGGTGG------CCGAGAAG-ACGGCCGAACTTGACGGCTTAGAGGTCGTAAAAGTCGTAACAA----------------------------------   [1784]
Saccharomyces_cerevisiae           -TATCTGGTTGATCCTGCCAGTAGTCATATGCTTGTCTCAAAGATTAAGCCATGCATGTCTAAGTATAAGCAATTTAT--ACAGTGAAACTGCGAATGGCTCATTAAATCAGTTATCGTTTATTTGATAGTTC----CTTTACTACATGGTATAACTGTGGTAATTCTAGAGCTAATACATGCTT-AA--AATCTCGACCCTTT--------GGAAGAGATGTATTTATTAGATAAAAAATCAATGTCT----------------------------------TCGGACTCT------TTGAT--GATTCATAATAACTTT---TCGAATCGCATGGCCTT-GTGCTGGCGATGGTTCATTCAAA-TTTCTGCCCTA-TCAACTTTCGATGGTAGGATAGTGGCCTACCATGGTTTCAACGGGTAACGGGGAATAAGGGTTCGATTCCGGAG-AGGGAGCCTGAGAAACGGCTACCACATCCAAGGAAGGCAGCAGGCGCGCAAATTACCCAATCCTAATTCAGGGAGGTAGTGACAATAAATAACGATACAGGGCCCATTC---GGGTCTTGTAATTGGAATGAGTACAATGTAAATACCTTA-ACGAGGAACAATTGGAGGGCAAGTCTGGTGCCAGCAGCCGCGGTAATTCCAGCTCCAATAGCGTATATTAAAGTTGTTGCAGTTAAAAAGCTCGTAGTTGAACTTTGG-------------GCCCGGTTGGCCGGTCCGATTTTTTCGTGTACTGGATT-------------TCCAACGGGGCCTTTCCTT---------------------CTGGC-----------------------------TAACCTTG-AGTCCTTGT--GGCTCTTGGCGAACCAGGACTTTTACTTTGAAAAAATTAGAGTGTT-CAAAGCAGGCG--TATTGCTCGAATATATT-AGCATGGAATAATAGAATAGGACGTTTGGTTC----TATTTT-GTTGGTTTCTAGGACCA-T-CGTAA-TGATTAATAGGGACGGTC-GGGGGCATCAGTATTCAATTG-TCAGAGGTGAAATTC-TTGGATTTATTGAAGACTAACTACTGCGAAAGCA-TTTGCCAAGGACGTTTT-CATTAATCAAGA-ACGAAAGTTAGGGGATCGAAGATGATCAG-ATACCGTCGTAGTCTTAACCATAAACTATGCCGACTAGGG-ATCGGGTGGTGTTTTTTTAATGACCCA-CTCGGC-ACCTTACGAGAAATC--AAAGTCTTT-GGGTTCTGGGGG-GAGTATGGTCGCAAGGCTGAAACTTAAAGGAATTGACGGAAGGGCACCACCAGGAGTGGAGCCTGCGGCTTAATTTGACTCAACACGGGGAAACTCACCAGGTCCAGACACAATAAGGATTGACAGATTGAGAGCTCTTTCTTGATTTTGTGGGTGGTGGTGCATGGCCGTTCTTAGTTGGTGGAGTGATTTGTCTGCTTAATTGCGATAACGAACGAGACCTTAACCTACTAAATAG------------TGGTGCTAG-----CATTTGCTG--------------------------------------------------GTTATCC---------------------------------------ACTTCTTAGAGGGACTATCGGTTTCAAGCCGATGGAAGTTTGAGGCAATAACAGGTCTGTGATGCCCTTAGACGTTCTGGGCCGCACGCGCGCTACACTGACGGAGCC-AGCGAGTCTA----ACCTTGGCCGAGAG-GTCTTGGTAATCTTGTGAAACTCCGTCGTGCTGGGGATA-GAGCATTGTAATTATTGCTCTTCAACGAGGAA-TTCCTAGTAAGCGCAAGTCATCAGCTTGCGTTGATTACGTCCCTGCCCTTTGTACACACCGCCCGTCGCTAG-TACCGATT--GAATGGCTTAGTGAGGCCTCAGGATCT-GCTTAGAGAAGGG--------GGCAACTC-CA-TCTCAGAGC-------GGAGAAT-TTGGACAAACTTGGTCATTTAGAGGAACTAAAAGTCGTAACAAGGTTTCCGTAGGTGAACCTGCGGAAGGATCATTA   [1800]
Spirobolus_sp.                     ------------------------TCATATGCTTGTTTCAAAGATTAAGCCATGCATGTCTAAGTACATACTTTTAGC--AAAGTGAAACCGCAAATGGCTCATTAAATCAGTCATGGTTTACTAGACCGTAC---TA---ATTACTTGG-ATAACTGTGGTAATTCTAAAGCTAATACATGCCT-CG-AGTCTCTGACCCTTT------GGGGGAAGAGCGCACTTATTAGACC-AAAACCGATCG--------------GGGCTTCGG------------CCTCGTCCTGG---TAATGGT--GACTCTGGATAATTAT---GCAGATCGCACGGTCCTGGTACCGGCGACGTATCTTTCAAA-TGTCTGCCTTA-TCAACTT--GATGGTAGGTTACTTGCCTACCATGGTTGTAACGGGTGACGGGGAATCAGGGTTCGATTCCGGAG-AGGGAGCCTGAGAGACGGCTACCACATCCAAGGAAGGCAGCAGGCACGTAAATTACCCAATCCCGGAACGGG-AGGTAGTGACGAAAAATAACAATGCGGGACTCTTACG--AGGCCCCGTAATTGGAATGAGTGCAATATAAATCCGTTATATGAGGATCTATTGGAGGGCAAGTCTGGTGCCAGCAGCCGCGGTAATTCCAGCTCCAATAGCGTATATTAAAGTTGTTGTGGTTAAAAAGCTCGTAGTTGGATGTCAG-------------TCTAGAGCGA-----GTGGTCCACCTTCTGGGTGGTT-------------ACTGTTCGTAT-CGAGACAAG-----TA-----------TGCCGGCC-TTGC--------------------CCGTGATGCT--CTTCATCGG-GTGTCACCGGGTGGCTGGGA-CTTTACTTTGAAAAAATTGGAGTGCT-CAAAGCAAGCGAGAGTCGCTTGCACACCTC-AGCATGGAATAATGGAATACGAC-CTCGTGTC----TATTTT-GTTGGTTTCCGGAGTAC-GAGGTAA-TGATTAATTGGGACTGCC-GGGGGCATTCGTATTGCAGCG-CGAGAGGTGAAATTC-TTGGACCGTTGCAAGACGTCCCAGAGCGAAAGCA-TTTGCCAAGAATGTTTT-CATTAATCAAGA-ACGAAAGTTAGAGGTTCGAAGGCGATCAG-ATACCGCCCTAGTTCTAACCATAAACGATGCCAACCAGCG-ATCAGCGAGCGTTCCTCCAATGACGCT-GCTGGC-AACTTCCGGGAAACC--AAAGTATTT-GGGTTCCAGGGG-AAGTATGGTTGCTAAGCTGAAACTTAAAGGAATGGACGGAAGGGCACCACCAGGAGTGGA-CCTGCGGCTTAATTTGACTCAACACGGGAAACCTCACCCGGCCCGGACACTGGAAGGATTGACAGATTGAGAGCTCTTTCTTGATTTAGTGGGTGGTGGTGCATGGCCGTTCTTAGTTGGTGGAGCGATTTGTCTGGTTAATTCCGATAACGAACGAGACTCTGGCCTATTAAATAG------------AAGGTCGAT-----AACATGCA---------------------------------------------------GTCGACCA------------------------------------GCTCTTCTTAGAGGGACAGGCGGCTTTTAGC-CGCACGAAATAGAG-CAATAACAGGTCTGTGATGCCCTTAGATGTCCGGGGCCGCACGCGGGCTACACTGAAGGAATC-AGCTGGTGAC--ATCCCTATGCCGTAAG-GACTGGGTAATCCGCTGAAACTCCTTCATGATAGGGACT-GGGGCTTGAAATTCTTGCCCACAAGCGAGGAA-TTCCCAGTAAGTGCGAGTCATCAACTCGCACTGATTACGTCCCTGCCCTTTGTACACACCGCCCGTCGCTAC-TACCGATT--GAATGATTTAGTGAGGTCTTCGGCCAGGGACCTGGCGAGAC-ACCCTCCGTGGTGTC-GA-GCCTGCTGCC-----TTGGAAAG-ATGACCGAACTTGACTATTTAGAGGAAGTAAAAGTCGTAACAAGGTAACC---------------------------   [1779]
Spisula_solidissima                CAACCTGGTTGATCCTGCCAGTAGTCATATGCTTGTCTCAAAGATTAAGCCATGCATGTCTAAGTACACGCCTCAACA---CGGCGAGACTGCGAATGGCTCATTAAATCAGTTATGGTTCCTTAGATCGTAC---AAT-CCT-ACTTGG-ATAACTGTGGCAATTCTAGAGCTAATACATGCAA-CA-CAGCTCCGACCCGCG------AGGGGAAGAGCGCTTTTGTTAGCCC-AAAACCAATCCGGGT--------TCGCCCGTCAA------ACGGCGGCCCGGCCCA----ACGTGGT--GACTCCGAACAACTTTGT-GCCGATCGCATG-CCCTAGCGGCGGCGACGCATCTTTCAAG-TGTCTGCCCTA-TCAACTTTCGATGGTACGTGCTATGCCTACCATGGTGATATCGGGTAACGGGGAATCAGGGTTCGGTTCCGGAG-AGGGAGCATGAGATACGGCTACCACATCCAAGGAAGGCAGCAGGCGCGCAAATTACCCACTCCCGACACGGGGAGGTAGTGACGAAAAATAACAATACGGGACTCTTTCG--AGGCCTCGTAATTGGAATGAGTACACTTTAAATCCTTTA-ACGAGGATCCATTGGAGGGCAAGTCTGGTGCCAGCAGCCGCGGTAATTCCAGCTCCAATAGCGTATATTAAAGTTGCTGCAGTTAAAAAGCTCGTAGTTGGATCTCGG-------------GTGCAGGCTT-----GCGGT-CCGCCTCGCGGCGGTC-------------ACTGCT-CGT--CCTGACCTC-----CA-----------CGCCGGT-TGTCCG-----------------CGCCTTGGTGCT--CTTGATTGA-GTGTC-TCGGCCGGCCGGAACGTTTACTTTGAAGAAATTAGAGTGCT-CAAAGCAGGCCATTGCCGCCTGAATAATGG-TGCATGGAATAATGGAATAGGAC-CTCGGTTC----TATTTT-GCTGGTTTTCGGAGCTC-GAGGTAA-TGATTAATAGGGACAGAC-GGGGGCATTCGTATTGCGGCG-CTAGAGGTGAAATTC-TTGGACCGTCGCAAGACGAACTACAGCGATAGCA-TTTGCCAAGCATGCTTT-CATTAATCAAGA-ACGAAAGTCAGAGGTTCGAAGACGATCAG-ATACCGTCGTAGTTCTGACCATAAACGATGCCAACTGTCG-ATCCGCCGGAGTTGCTTCAATGACTCG-GCGGGC-AGACTCCGGGAAACC--AAAGTGTTT-GGGTTCCGGGGG-GAGTATGGTTGCAAAGCTGAAACTTAAAGGAATTGACGGAAGGGCACCACCAGGAGTGGAGCCTGTGGCTTAATTTGACTCAACACGGGGAACCTCACCCGGCCCGGACACCGTTAGGATTGACAGATTGAGAGCTCTTTCTTGATTCGGTGGGTGGTGGTGCATGGCCGTTCTTAGTTGGTGGAGCGATTTGTCTGGTTAATTCCGATAACGAACGAGACTCTAGCCTGCTAAATAG------------CTCGGGGAT---CCTT--CGCGAG------------------------------------------------TCCCCGTCA--------------------------------------GCTTCTTAGAGGGACAGGTGGCGCTTAGC-CACACGAGATTGAG-CAATAACAGGTCTGTGATGCCCTTAGATGTTCGGGGCCGCACATGCGCTACAATGAATGGATC-AGCGTGCGTC--TCGCCTGGTCCGAAAG-GATCGGGAAACCCGTTGAACCCCATTCGTACTAGGGATT-GGGGCTTGCAATTGTTCCCCATGAACGAGGAA-TTCCCAGTAGGCGCGAGTCATCAGCTCGCGTCGATTACGTCCCTGCCCTTTGTACACACCGCCCGTCGCTAC-TACCGATC--GCTCCAGTTAATGAGCTCTTCGGATTG-GACCCGTGGGCCC-GCTTCGCGGCG--GG-CC-G-TCGGTGG------CCGAGAAG-ATGCGCAAATTGACCGGGGTAGAGGTCGTAAAAGTCGTAACAAGGTATCCGTAGGTGAACCTGCAGAAGGATCAAGC   [1841]
Strongylocentrotus_purpuratus      --ACCTGGTTGATCCTGCCAGTAGTCATATGCTTGTCTCAAAGATTAAGCCATGCATGTCTAAGTACAAGCTCGTCTC---GA-CGAAACTGCGGATGGCTCATTAAATCAGTTATGGTTCATTGGATC-GAG---TCCCCCCGACATGG-ATAACTGTGGTAATTCTAGAGCTAATACATGCGT-CC-AAGCGCCGACTTTCC--------AGAAGGCGTGCTTTTATTAGGAACAAGACCAGCCCGG--------------TCTC--------------GGCCGGCCAC------ACTGGT-GAACTCTGGATAACAC--A-GCCGATCGCACGGTCTTTGCACCGGCGACGGATCCTTCGAA-TGTCTGCCCTAATCAACTTTCGATGGTACGTTATGCGCCTACCATGGTCGTCACGGGTAACGGAGAATCAGGGTTCGATTCCGTAG-AGGGAGCTTGAGAAACGGCTACCACATCCAAGGAAGGCAGCAGGCGCGCAAATTACCCACTCCCGACACGGGGAGGTAGTGACGAAAAATAACAATACAGGACTCTTTCG--AGGCCCTGTAATTGGAATGAGTACACTTTAAATCCTTTA-ACGAGGATCCACTGGAGGGCAAGTCTGGTGCCAGCAGCCGCG-TAATTCCAGCTCCAGTAGCGTATATTAAAGCTGTTGCAGTTAAAAAGCTCGTAGTTGGATCTTGG-------------GCCCAGGCCT-----GCGGT-CCGCCGTGAGGCGTGT-------------ACTGCA---GTCCTGGCCTT------CCTC-----------TCGGTTT-T---------------------CGCCCGGTGCC--CTTAATTGATGTGCCAGG-AGAGGCCGGAACGTTTACTTTGAAAAAATTGGAGTGTT-CAAAGCAGCCTCGC---GCCTGAACAGCAG-AGCATGGAATAATGGAATAGGAC-CTCGGTTC----TATTGC-GTTGGTTTTCGGAACTC-GAGGTAAGTGATTAAGAGGGACTGAC-GGGGGCATTCGTATTGCGGTGGTGAGAGGTGAAATTC-TTGG-TCGCCGCAG--CGACCGAC-GCGAAAGCAATTTGCCAAGAATGTTTTTCATTAATCAAGA-ACGAAAGTTAGAGGTTCGAAGGCGATCAG-ATACCGCCCTAGTTCTAACCATAAACGATGCCGACTGACG-ATCCGCCGGCGTTACTCCCATGACGCG-GCGG-C-AGTCTAAGGGAAACC--AAAGTCTTT-GGGTTCCGGGGG-AAGTATGGTTGCAAAGCTGAAACTTAAAGGAATTGACGGAAGGGCACCACCAGGAGTGGAGCCTGCG-CTTAATTTGACTCAACACGGGAAAACTCACCCGGCCCGGACACAGTGAGGATTGACAGATTGAGAGCTCTTTCTTGATTCTGTGGGTGGTGGTGCATGGCCGTTCTTAGTTGGTGGAGCGATTTGTCTGGTTAATTCCGATAACGAACGAGACTCTGGCTTGCTAAATAG------------TTGCGCCAC----CC---CGCG---------------------------------------------------GTGCGCG------------------------------------TCAACTTCTTAGAGGGACAAGTGGCGTTTAG--------AGATTGAG-CAATAACAGGTCTGTGATGCCCTTAGATGTTCGGGGCCGCACGCGCCGTACACTGGCGGAATCCAGCGGGTACA-CTGCCCTTGGCCGGAAG-GTCTGGGTAATCCGCTGAACCTCCTCCGTGATGGGGATA-GGGAGTTGCAATTATCTCCCTTGAACGAGGAA-TTCCCAGTAAGCGCGAGTCATCAGCTCGCGTTGATTACGTCCCTGCCCTTTGTACACACCGCCCGTCGCTAC-TACCGATT--GAATGGTTTAGTGAGATCCTCGGATCG-TCGGCGTCGGGC---TTGC------GCCT-CG-CTCGCATGT------ACGAGAAG-ACGATCAAACTTGATCATTTAGAGGAAGTAAAAGTCGTAACAAGGTTTCCGTAGGTGAACCTGCAGAAGGATC----   [1796]
Styela_gibbsii                     ---CCTGGTTGATCCTGCCAGTAGTGATATGCTTGTCTCAAAGATTAAGCCATGCAGGTGTAAGTACGAGTTCTCGTA---AAGCGAAACTGCGAATGGCTCATTAAATCAGTCTTGGTTTATTTGGTCTCGT------AAGCGAAGTGG-ATAACTGTGGTAATTCTAGAGCTAATACATGCAT-TA--AGCGCCGACTTC----------GGGAGGCGCGCTTTTATCAGATC-AAAACCGACCGGG---------------TTC---------------TCCCGTGACG-----TTTGAT--GACTCTGGATAACCAC---GCGGATCGTACGGTCTCTGTACCGACGACGTATCATTCAAG-TGTCTGCCCTA-TCAACTGTCGAAGGTACGCTACGTGCCTACCTTTGTGATAACGGGTAACGGGGAATCAGGGTTCGATTCCGGAG-AGGGAGCCTGAGAAACGGCTACCACATCCAAGGAAGGCAGCAGGCGCGCAAATTACCCATTCCCGACACGGGGAGGTAGTGACGAAAAATAACAATACAGGACTCTAACG--AGGCCCTGTAATTGGAATGAGTACATCCTAAAACTCTTA-ACGAGTATCCATTGGAGGGCAAGTCTGGTGCCAGCAGCCGCGGTAATTCCAGCTCCAACAGTGTATGCTAAAGTTGTTGCGGTTGAAAAGCTCGTAGTTGGATTTTGG-------------GCGGGCGCAG-----CCGGT-CCGTCGCAGGGCGTGTT------------ACTGGTTGCG--TTCGCCTCA-----CCT------------TCGGTTCTC----------------------CGTCGGTGCT--CTTGACTGA-GTGTCGGC-GGTGGCCGATAAGTTTACTTTGAAAAAATTAGAGTGTT-CAAAGCAGGCTGC--TCGCCTGCATAGTGT-TGCATGGAATAATGGAATAGGAC-CTCGGTTC----TATTTT-GTTGGTTTTCGGAGCAC-GAGGTAA-TGATTAAGAGGGACAGAC-GGGGGCGTCCGTACTCTGCCG-TTAGAGGTGAAATTC-TTGGATCGGCGGAAGACGAACTACTGCGAAAGCA-TTCGCCAAGAATGTTTT-CTTTAATCAAGA-GCGAAAGTCAGAGGTTCGAAGACGATCAG-ATACCGTCCTAGTTCTGACTATAAACGATGCCAACTAGCG-ATCGGGAGGCGTTACCATGACGACCTT-TCCGGC-AGCTTCCGGGAAACC--AAAGTCTTT-GGGTTCCGGGGG-AAGTATGGTTGCAAAGCTGAAACTTAAAGGAATTGACGGAAGGGCACCACCAGGAGTGGAGCCTGCGGCTTAATTTGACTCAACACGGGGAAACTCACCCGGCCCGGACACAGGTAGGATTGACAGATTGAGAGCTCTTTCTTGATTCTGTGGGTGGTGGTGCATGGCCGTTCTTAGTTGGTGGAGCGATTTGTCTGGTTAATTCCGATAACGAACGAGACTCTGGCATGCTAAATAG------------TTACGCGAC----CTTCTCG-----------------------------------------------------GTCGGCGTC-----------------------------------TAACTTCTTAGAGGGACTAGTGGCGTTTAGC-CACACGAGATTGAG-CAATAACAGGTCTGTGATGCCCTTAGATGTCCGGGGCCGCACGCGCGCTACACTGAGTGAAGC-AGCGAGTGTC--TAACCTAGGCCGAAAG-GTCCGGGTAACCCGTTGAACCTCATTCGTGATTGGGATA-GGGACTTGCAATTGTTTCCCTTGAACGAGGAA-TTCCCAGTAAGCGCAAGTCATCAACTTGCGTTGATTACGTCCCTGCCCTTTGTACACACCGCCCGTCGCTAC-TACCGATT--GAATGGTTTAGTGAGATCCTTGGATCG-GCCCCGTCGCGGC---------TGGCAAC-GG-CCGCGTCGGC--GCGTCGAGAAG-ACGATCAAACTTGATCATTTAGAGGAAGTAAAAGTCGTAACAAGGTTTCCGTAGGTGAACCTGCAGATGGATCATTA   [1807]
Xenopus_laevis                     -TACCTGGTTGATCCTGCCAGTAG-CATATGCTTGTCTCAAAGATTAAGCCATGCACGTGTAAGTACGCACGGCCGGTA--CAGTGAAACTGCGAATGGCTCATTAAATCAGTTATGGTTCCTTTGATCGCTC---CATCTGTTACTTGG-ATAACTGTGGTAATTCTAGAGCTAATACATGCCG-AC-GAGCGCTGACCCCC--------AGGGATGCGTGCATTTATCAGACC-AAAACCAATCCGG-------------GGCCCCCGC----------GCCCCGGCCGC-----TTTGGT--GACTCTAGATAACCTCGG-GCCGATCGCACGTCCCC-GTGACGGCGACGATACATTCGGA-TGTCTGCCCTA-TCAACTTTCGATGGTACTTTCTGCGCCTACCATGGTGACCACGGGTAACGGGGAATCAGGGTTCGATTCCGGAG-AGGGAGCCTGAGAAACGGCTACCACATCCAAGGAAGGCAGCAGGCGCGCAAATTACCCACTCCCGACGCGGGGAGGTAGTGACGAAAAATAACAATACAGGACTCTTTCG--AGGCCCTGTAATTGGAATGAGTACACTTTAAATCCTTTA-ACGAGGATCTATTGGAGGGCAAGTCTGGTGCCAGCAGCCGCGGTAATTCCAGCTCCAATAGCGTATATTAAAGTTGCTGCAGTTAAAAAGCTCGTAGTTGGATCTTGG-------------GATCGAGCTG-----GCGGT-CCGCCGCGAGGCG-GCT------------ACCGCCT--GTCCCAGCCCCT----GCCTC-----------TCGGCGCCT----------------------CCCCGATGCT--CTTGACTGA-GTGTCCCG-GGGGCCCGAAGCGTTTACTTTGAAAAAATTAGAGTGTT-CCAAGCAGGCC-GCGTCGCCTGGATACTTC-AGCTAGGAATAATGGAATAGGAC-TCCGGTTC----TATTTT-GTTGGTTTTCGGAACT--GGGGCCA-TGATTAAGAGGGACGGCC-GGGGGCATTCGTATTGTGCCG-CTAGAGGTGAAATTC-TTGGACCGGCGCAAGACGAACCAAAGCGAAAGCA-TTTGCCAAGAATGTTTT-CATTAATCAAGA-ACGAAAGTCGGAGGTTCGAAGACGATCAG-ATACCGTCGTAGTTCCGACCATAAACGATGCCGACTAGCG-ATCCGGCGGCGTTATTCCCATGACCCG-CCGAGC-AGCTTCCGGGAAACC--AAAGTCTTT-GGGTTCCGGGGG-GAGTATGGTTGCAAAGCTGAAACTTAAAGGAATTGACGGAAGGGCACCACCAGGAGTGGAGCCTGCGGCTTAATTTGACTCAACACGGGAAACCTCACCCGGCCCGGACACGGAAAGGATTGACAGATTGATAGCTCTTTCTCGATTCTGTGGGTGGTGGTGCATGGCCGTTCTTAGTTGGTGGAGCGATTTGTCTGGTTAATTCCGATAACGAACGAGACTCCTCCATGCTAACTAG------------TTACGCGAC----CCCCG-GCG---------------------------------------------------GTCGGCGTCC-----------------------------------AACTTCTTAGAGGGACAAGTGGCGTTCAGC-CACACGAGATCGAG-CAATAACAGGTCTGTGATGCCCTTAGATGTCCGGGGCTGCACGCGCGCTACACTGAACGGATC-AGCGTGTGTC--TACCCTGCGCCGACAG-GTGCGGGTAACCCGCTGAACCCCGTTCGTGATAGGGATC-GGGGATTGCAATTATTTCCCATGAACGAGGAA-TTCCCAGTAAGTGCGGGTCATAAGCTCGCGTTGATTAAGTCCCTGCCCTTTGTACACACCGCCCGTCGCTAC-TACCGATT--GGATGGTTTAGTGAGGTCCTCGGATCG-GCCCCGCCGGGG--------TCGGCC-AC-GG-CCCTGGCGGA--GCGCCGAGAAG-ACGATCAAACTTGACTATCTAGAGGAAGTAAAAGTCGTAACAAGGTTTCCGTAGGTGAACCTGCGGAAGGATCATTA   [1825]
Zea_mays                           -TACCTGGTTGATCCTGCCAGTAGTCATATGCTTGTCTCAAAGATTAAGCCATGCATGTGCAAGTATGAACTAATTCGA-ACTGTGAAACTGCGAATGGCTCATTAAATCAGTTATAGTTTGTTTGATGGTAC------GTGCTACTCGG-ATAACCGTAGTAATTCTAGAGCTAATACGTGCAA-CA--AACCCCGACTTCC---------GGGAGGGGCGCATTTATTAGATAAAAGGCTGACGCGG--------------GCTCT--------------GCCCGCCGAT------CCGAT--GATTCATGATAACTT--G-ACGGATCGCACGGCCTTCGTGCCGGCGACGCATCATTCAAA-TTTCTGCCCTA-TCAACTTTCGATGGTAGGATAGGGGCCTACCATGGTGGTGACGGGTGACGGAGAATTAGGGTTCGATTCCGGAG-AGGGAGCCTGAGAAACGGCTACCACATCCAAGGAAGGCAGCAGGCGCGCAAATTACCCAATCCTGACACGGGGAGGTAGTGACAATAAATAACAATACCGGGCGCGTTA---GTGTCTGGTAATTGGAATGAGTACAATCTAAATCCCTTA-ACGAGGATCCATTGGAGGGCAAGTCTGGTGCCAGCAGCCGCGGTAATTCCAGCTCCAATAGCGTATATTTAAGTTGTTGCAGTTAAAAAGCTCGTAGTTGGACCTTGG--------------GCCGGGCCG-------GGTGCCGCCGCCGTACGGGCAGA----------ACCGACC--GGCTCGACCCTTC-----------------TGCCGGCGATG----------------------CGCTCCTGGC--CTTAACTGG--CCGGGTCGTGCCTCCGGGCCG-TTACTTTGAAGAAATTAGAGTGCT-CAAAGCAAGCC--ATCGCTCTGGATACATT-AGCATGGGATAACATCATAGGAT-TCCGGTCC----TATTGT-GTTGGCCTTCGGGATC--GGAGTAA-TGATTAATAGGGACAGTC-GGGGGCATTCGTATTTCATAG-TCAGAGGTGAAATTC-TTGGATTTATGAAAGACGAACAACTGCGAAAGCA-TTTGCCAAGGATGTTTT-CATTAATCAAGA-ACGAAAGTTGGGGGCTCGAAGACGATCAG-ATACCGTCCTAGTCTCAACCATAAACGATGCCGACCAGGG-ATCAGC-GGTGTTACTAATAGGACCCC-GCTGGCCACCTTATGAGAAATC--AAAGTCTTT-GGGTTCCGGGGG-GAGTATGGTCGCAAGGCTGAAACTTAAAGGAATTGACGGAAGGGCACCACCAGGCGTGGAGCCTGCGGCTTAATTTGACTCAACACGGGGAAACTTACCAGGTCCAGACATAGCAAGGATTGACAGACTGAGAGCTCTTTCTTGATTCTATGGGTGGTGGTGCATGGTCGTTCTTAGTTGGTGGAGCGATTTGTCTGGTTAATTCCGTTAACGAACGAGACCTCAGCCTGCTAACTAG------------CTATGCGGAGCCATCCC---------------------------------------------------------TCCGTAGT-----------------------------------TAGCTTCTTAGAGGGACTATGGCCGTTTAGGCCGCGAAGTTTGAGG-CAATAACAGGTCTGTGATGCCCTTAGATGTTCTGGGCCGCACGCGCGCTACACTGAT-GTATCCAACGAGTATA--TAGCCTTGGCCGACAG--GCC-GGTAATCTTGGGAAATTTCATCGTGATGGGGATA-GATCATTGCAATTGTTGGTCTTCAACGAGGAA-TGCCTAGTAAGCGCGAGTCATCAGCTCGCGTTGACTACGTCCCTGCCCTTTGTACACACCGCCCGTCGCTCC-TACCGATT--GAATGGTCCGGTGAAGTGTTCGGAGCTCGGCCGCACCGGT------------TCGCC-GC-CCCCGACGTC-----GCGAGAAG-TCCATTGAACCTTATCATTTAGAGGAAGGAGAAGTCGTAACAAGGTTTCCGTAGGTGAACCTGCGGAAGGATCATTG   [1805]
F_Anisodoris_nobilis               -------------------------------------------------------------------------------------------------------------------------------------------------------ATAACTGTGGCAATTCCAGAGCTAATACGTGCAC-TC-AAGCCCCGACCTCCGC---GAGGGGGAAGNNNGCTTTTATTAGTTC-AAAACCGGTGCGC-----------------GTCCCTTCGGCGGCGCGCCCTCCCC------CTTGAT--GACTCTGGATAACTTTGA-GCTGATCGCACGGCCNNTGTGCCGGCGACGCATCTTTCAAA-TGTCTGCCCTA-TCAAATGTCGACGGTACGTGACATGCCTACCGTGTTGGCGACGGGTAACGGGGAATCAGGGTTCGATTCCGGAN-AGGGAGCACGAGAAACGGCTACCACATCCAAGGAAGGCAGCAGGCGCNCNACTTACCCACTCCCGGCACGGGGAGGTAGTGACGAAAAATAACAATACGGGACTCTTCATC-AGGCCCCGTAATTGGAATGAGCACAGTTCTAAACCCTT------------------------------------------------------------------------------------------------------------------------------------------------------------------------------------------------------------------------------------------------------------------------------------------------GTTTACTTTGAAAAAATTAGAGTGTT-CAANGCGGGCCCNNNNNGCCCGAATAACTG-CGCATGGAATAATGGAATAGGAC-CTCGGTTC----TATTTT-GCTGGTTTTCGGAATCC-GAGGTAA-TGATTGANGGGGACAAAC-GGGNGCATTCGTATTGCGGCG-TTAGAGGTGAAATTC-TTGGATCGCCGCAAGACGGGCTACTGCGAAAGCA-TTTGTCAAGAATGTTTT-CATTAATCAAGA-ACGAAAGTCAGAGGCGCGAAGACGATCAG-ATACCGTCGTAGTTCTGACCATAAACGATGCCGACCGGCG-ATCCGCGGGAGTTGATTCGATGACTCC-GCGGNC-GGCCTCCGGGAAACC--TGAGTCTTT-G-------------------------------------------------------------------------------------------------------------------------------------------------------------------------------------------------------------------------------------------------------------------------------------------------------------------------------------------------------------------------------------------------CTTAGAGGGACAANNGGCGTTTAGC-CGCGCGAGATTGAG-CAATAACAGGTCTGTGATGCCCTTAGATGTCCGGGGC-GCACGCGCGCTACACTGAAGGGATC-AGCGTGGCCT-TCCCCCTGGCCCGAGAG-GGCTGGGTAACCCGTTGNATCCCNTTCGTGCTAGGGATCCGGGGCTTGTAATTATTCCCCGTGAAAGAGGAA-TTCCCAGTAAGCGCGGG------------------------------------------------------------------------------------------------------------------------------------------------------------------------------------------------------------------------------------   [994]
F_Arbacia_punctulata               -------------------------------------------------------------------------------------------------------------------------------------------------------ATAACTGTGGTAATTCTAGAGCTAATNCATGCGT-CG-AAGCGCTGACTCCCCG-------AGAAGGCGTGCTTTTATTAGGAACAAGACCAGCCCGGTTTCG----------------------------GGCCGGNCCA------CTGGT-GAACTCTGGATAACAC--A-GCCGATCGCACGGTCCTCGCACCGGCGACGGATCCTTCGAA-TGTCTGCCCTA-TCAACTTTCGATGGTACGTTATGCGCCTACCATGGTCGTCACGGGTAACGGAGAATCAGGGTTCGATTCCGGAGGAGGGAGCCTGAGAAACGGCTACCACATCCAAGGAAGGCAGCAGGCGCGCAAATTACCCACTCCCGACACGGGGAGGTAGTGACGAAAAATAACAATACAGGACTCTTTCG--AGGCCCTGTAATTGGAATGAGTACACTTTAAATCCTTTA-ANGAGGANCC------------------------------------------------------------------------------------------------------------------------------------------------------------------------------------------------------------------------------------------CCCGGTGCT--CTTAACTGA-GTGCGCAGGAGAGGCCGGAACGNNTACTTTGAAAAAATTGGAGTGTT-CAAAGCAGGCCTCGC--GCCTGAACAGCAG-AGCATGGAATAATGGAATAGGAC-CTCGGTTC----TATTGC-GTTGGTTTTCGGAACTC-GAGGTAA-TGATTAAGAGGGACTGAC-GGGGGNATTCGTATTGCGGTG-TGAGAGGTGAAATTC-TTGGATCGCCGCAAGACGACCGACTGCGAAAGCA-TTTGCCAAGAATGTTTT-CATTAATCAAGA-ACGAAAGTTAGAGGTTCGAAGGCGATCAG-ATACCGCCCTAGTTCTAACCATAAACGATGCCGACTGACG-ATCCGCCGGCGTTACTCCCATGACGCG-GCGGGC-AGTCTAAGGGAAACC--AAAGTCTTT-GG--------------------------------------------------------------------------------------------------------------------------------------------------------------------------------------------------------------------------------------------------------------------------------------------------------------------------------------------------------------------------------------------ACTGCTTAGAGGGACAAGTGGCGTATAGC-CACGCGAGATTGAG-CAATAANAGGTCTGTGATGCCCTTAGATGTTCGGGGC-GCACGCGCGCTACACTGGCGGAATC-AGCGGGTACG-CTGCCCTTGGCCGGAAG-GTCTGGGTAATCCGCTAAACCTCCTCCGTGATGGGGATA-GGGAATTGCAATTATTTCCCTTGAACGAGGAA-TTCCCAGTAAGCGCGAGTCATCAGCTCGCGTTGAT------------------------------------------------------------------------------------------------------------------------------------------------------------------------------------------------------------------   [1049]
F_Asterias_forbesi                 -------------------------------------------------------------------------------------------------------------------------------------------------------ATAACTGTGGTAATTCTAGAGCTAATNCATGCAA-TC-AAGCGCTGGACCTTAC-------GGGAGGCGTGCTCTTATTAGGAACAAGACCAACCGGGTCCGC------------------------CCG-NNTNG-----------TTGGT-GAACTCTGGATAACCT--G-GCCGATCGCACGGTCTCTGCACCGGCGACGGATCCTTCGAA-TGTCTGCCCTA-TCAACTTTCGATGGTACGTTATGCGCCTACCATGGTCGTAACGGGTAACGGAGAATCAGGGTTCGATTCCGGAG-AGGGAGCTTGAGAAACGGCTACCACATCCAAGGANGGCAGCAGGCGCGCAAATTACCCACTCCCGACACGGGGAGGTAGTGACGAAAAATAGCAATACAGGACTCTTTCG--AGTTCCTGTAATTGGAATGAGTACACTTTAAATCCTTTA-ACGAGGANCT------------------------------------------------------------------------------------------------------------------------------------------------------------------------------------------------------------------------------------------CCCGGTTCT--CTTGACTGA-GTGCCGNGTCGCGGCCGAAACGTNTACTTTGAAAAAATTGGAGTGTT-CAAAGCAGGCCGTG--AGCCTGGACAGCAG-AGCATGGAATAATGGAATAGGAC-CTCGGTTC----TATTGC-GTTGGTTCTCGGAACTC-GAGGTAA-TGATTAAGAGGGACTGAC-GGGGGCATTCGTATTGCGGTG-TGAGAGGTGAAATTC-TTGGATCGCCGCAAGACGACCGACTGCGAAAGCA-TTTGCCAAGAATGTTTT-CATTAATCAAGA-ACGAAAGTTAGAGGTTCGAAGGCGATCAG-ATACCGCCCTAGTTCTAACCATAAACGATGCCGACTGGCG-ATCCGCCGGCGTTACTCCAATGACGCG-GCGGNC-AGTCTGCGGGAAACC--AAAGTCTTT-GG--------------------------------------------------------------------------------------------------------------------------------------------------------------------------------------------------------------------------------------------------------------------------------------------------------------------------------------------------------------------------------------------ACTNCTTAGAGGGACAAGTGGCGTTTAGC-CACGCGAGATTGAG-CAATAACAGGTCTGTGATGCCCTTAGATGTTCGGGGC-GCACGCGCGCTACACTGAAGGGATC-AGCGGGTGAT--TGTCCTTGTCTGGAAG-GCCTGGGCAATCCGCTGAACCCCCTTCGTGCTTGGGATA-GGGAGTTGCAATTGTCTCCCTTAAACGAGGAA-TTCCCAGTAAGCGCGAGTCATCAGCTCGCGTTGAT------------------------------------------------------------------------------------------------------------------------------------------------------------------------------------------------------------------   [1045]
F_Branchiostoma_californiense      -------------------------------------------------------------------------------------------------------------------------------------------------------ATAACTGTGGTAATCCACCAGCTAATACATGCGA-AAGAAGCGCTGACCTCAC-------GGTCTGGCGTGCATTTATCAGACC-AAGACCAACC---------------------------------GGGGTTCGCCCCNGTCCCTTTGGT--GACTCTGGATAACCCG-A-GCCGATCGCACGGTCTTCGCACCGGCGACAGATCATTCGAA-TGTCTGCCCTA-TCAACTTTCGATGGTAGGTTCTGTGCCTACCATGGTGGCAACGGGTGACGGGGAATCAGGGTTCGGTTCCGGAG-AGGGAGCCTGAGAAACGGCTACCACATCCAAGGAAGGCAGCAGGCGCGCAAATTACCCACTCCCGACTCGGGGAGGTAGTGACGAAAAATAACAATACGGGACTCTTTCG--AGGCCCCGTAATTGGAATGGGTACACTTTAAATCCTTT------------------------------------------------------------------------------------------------------------------------------------------------------------------------------------------------------------------------------------------------------------------------------------------------GTTTACTTTGANAANATTAGAGTGTT-CAAAGCAGGCCTGG--CGCCTGRATANTGG-TGCATGGAATAATGGAATAGGAC-CTCGGTTC----TNTTTC-GTTGGTTTTCGGAACGT-GAGGTAA-TGATCNAGAGGGACGGAC-GGGGGCATTCGTATTGCGGCG-GGAGAGGTGAAATTC-TTGGATCGCCGCAAGACGAACCACTGCGAAAGCA-TTTGCCAAGAATGTTTT-CATTGATCAAGA-ACGAAAGTTGTGGGCGCGAAGGCGATCAG-ATACCGCCCTAGTCACAACCATAAACGATGCCAACCAGCG-ATCCGCCGGCGTTACTTCGATGACCCG-ATGGGC-AGCTCCCGGGAAACC--TGAGTYTTC-G-------------------------------------------------------------------------------------------------------------------------------------------------------------------------------------------------------------------------------------------------------------------------------------------------------------------------------------------------------------------------------------------------CTTAGAGGGACAG-CGGCAGTNAGC-CGGACGAGATGGAG-CAATAACAGGTCTGTGATGCCCTTAGATGTCCGGGGC-GCACGCGCGCTACAATGAAGGCATC-AGCGAGTCTT--TCGCCTTCGCCGAAAG-GTGCGGGTAACCTGCTGAACCGCCTTCGTGCTAGGGATC-GGGGATTGCAATTATCTCCCATGAACGAGGAA-TTCCCAGTAGATGCGTG------------------------------------------------------------------------------------------------------------------------------------------------------------------------------------------------------------------------------------   [974]
F_Chaetopterus_sp.                 -------------------------------------------------------------------------------------------------------------------------------------------------------ATAACTGTGGTNATTCTAGAGCTNATNCATGCAA-TA-AAGCTCNGACCTC--------GGGGGAAGAGCGCTTTTATTAGATC-AAAACCAATCGGG-------------------------CCTCACGGTCCGGCTTT-------TTGGT--GACTCTGGATAACTTTGA-GCTGATCGCATGG-CCTCGAGCCGGCGACGTATCTTTCAAA-TGTCTGCCCTA-TCAACTTTCGATGGTACGTGATATGCCTACCATGGTTGTAACGGGTAACGGGGAATCAGGGTTCGATTCCGGAG-AGGGAGCATGAGAAACGGCTACCACATCCAAGGAAGGCAGCAGGCGCGCNAATTACCCACTCCTGGCACGGGGAGGTAGTGACGAAAAATAACAATACGGGACTCTATCG--AGGCCCCGTAATTGGAATGAGTACAATTTAAATCCTTT------------------------------------------------------------------------------------------------------------------------------------------------------------------------------------------------------------------------------------------------------------------------------------------------GTTTACTTTGAAAAAATTAGAGTGTT-CAAAGCAGGCATT--TCGCCTGAATAATGG-TGCATGGAATAATGGAATAGGAC-CTCGGTTC----TNTTTT-GTTGGTTTTCGGAACTT-GAGGTAA-TGATTAAGAGGGACAGAC-GGGGGCATTCGTATTACGGTG-TTAGAGGTGAAATTC-TTGGATCGCCGTAAGACGAACTACTGCGAAAGCA-TTTGCCAAGAATGTTTT-CATTAATCAAGA-GCGAAAGTCAGCGGTTCGAAGACGATCAG-ATACCGTCGTAGTTCTGACCATAAACGATGCCAACTAGCG-ATCCGCCGGAGTTGCTTCAATGACTCG-GCGGNC-AGCTGCCGGGAAACC--AAAGTCTTT-G-------------------------------------------------------------------------------------------------------------------------------------------------------------------------------------------------------------------------------------------------------------------------------------------------------------------------------------------------------------------------------------------------CTTAGAGGGACAAGTGGCGTTTAGC-CACACGAGATTGAG-CAATAACAGGTCTGTGATGCCCTTAGATGTTCGGGGCCGCACGCGCGCTACACTGAAAGAATC-AACGTGTGTC--TACCCTGGTCCGACAG-GATTGGGTAACCCGTTGAACCTCTTTCGTGCTAGGGATT-GGGGCTTGTAATTATTCCCCATGAACGAGGAA-TTCCTAGTAAGGCCGAG------------------------------------------------------------------------------------------------------------------------------------------------------------------------------------------------------------------------------------   [975]
F_Cryptochiton_stelleri            -----------------------------------------------------------------------------------------------------------------------------------------------------------------------------------------------------------------------AAGAGNNNTTTTATTAGATC-AAGATCAATAC------------------------GTGCCGCAAGGTGCGTNCTCG------TTGGT--GATTCTNAATAACTTTGT-GCTRATCGCACGGGCCTCGCGCCGGCGACGTATCTTTCAAG-TGTCTGCCCTA-TCAACTTTCGATGGTACGTGCTATGCCTACCATGGTTATAACGGGTAACGGAGAATCAGGNTTCGATTCCGGAG-AGGGAGCATGAGAAACGGCTACCACATCCAAGGAAGGCAGCAGGCGCGCNAATTACCCACTCCTGGCMCGGGGAGGTAGTGACGAAAAATAACAATACGGGATCTCTTNN--AGGCCCCGTAATTGGAATGAGTACACTTTAAATCCTTT------------------------------------------------------------------------------------------------------------------------------------------------------------------------------------------------------------------------------------------------------------------------------------------------GTTTACTTTGANAAAATTAGAGTGTT-CAAAGCAGGCGCG--TCGCCTGAATAATGG-TGCATGGAATAATGGAACAGGAC-CTCGGTTC----TATTTT-GTTGGTTTTCGGAAGTC-GAGGTAA-TGATTAAGAGGGACAGAC-GGGGGCATTCGTATTACGGTG-TTAGAGGTGAAATTC-TTGGATCGCCGTAAGACGAACTACTGCGAAAGCA-TTTGCCAAGAATGTTTT-CATTAATCAAGA-ACGAAAGTCAGAGGTTCGAAGACGATCAG-ATACCGTCGTAGTTCTGACCATAAACGATGCCAACTAGCG-ATCCGCCGGAGTTGTTNCAATGACTCG-GCGNNC-AGCTTCCGGGAAACC--AAAGTTTGT-G-------------------------------------------------------------------------------------------------------------------------------------------------------------------------------------------------------------------------------------------------------------------------------------------------------------------------------------------------------------------------------------------------CTTANAGGGACAAGTGGCGTTTAGC-CACACGAAATTGAG-CAATAACAGGTCTGTGATGCCCTTAGATGTTCGGGGC-GCACGCGCGCTACACTGAAGGACTC-AGCGTGTGTC--TTTCCTGGCCCGGAAG-GGCCGGGNAACCCGTTGAACCTCCTTCGTGCTAGGGATT-GGGGCTTGTAATTCTTCCCCATGAACGAGGAA-TTCCCAGTAANGGCGAG------------------------------------------------------------------------------------------------------------------------------------------------------------------------------------------------------------------------------------   [923]
F_Drosophila_melanogaster          -------------------------------------------------------------------------------------------------------------------------------------------------------ATAACTGTGGTAATTCTAGAGCTAATACATGCNA-TTAAAACATGAACCTTAT--------GGGACATGTGCTTTTATTAGGCT-AAAACCAAGCGATC----------------------------GCAAGATCGTTATA------TTGGTTGAACTCTAGATAACAT----GCAGATCGTATGGTCTT-GTACCGACGACAGATCTTTCAAA-TGTCTGCCCTA-TCAACTTTTGATGGTAGTATCTGGGACTACCATGGTTGCAACGGGTNACGGGGAATCAGGGTTCGATTCCGGAG-AGGGAGCCTGAGAAACGGCTGCCACATCTAAGGGNGGCAGCAGGCGCGTAAATTACCCACTCCCAGCTCGGGGAGGTAGTGACGAAAAATAACAATACAGGACTCATATCCGAGGCCCTGTGATTGGAATGAGTACACTTTAAATCCTTT------------------------------------------------------------------------------------------------------------------------------------------------------------------------------------------------------------------------------------------------------------------------------------------------TNTTACTTTGAACAAATTAGAGTGCT-TAAAGCAGGCTTCAAATGCCTGAATATTCTGTGCATGGGATAATGAAATAAGAC-CTCTGTTC----TGCTTTCATTGGTTTTCAGATCWA-GAGGTNA-TGATTAATAGAAGCAGTTTGGGGGCATTAGTATTACGACG-CGAGAGGTGAAATTC-TTGGACCGTCGTAAGACTAACTTGAGCGAAAGCA-TTTGCCAAAGATGTTTT-CATTAATCAAGA-ACGAAAGTTAGAGGTTCGAAGGCGATCAG-ATACCGCCCTAGTTCTAACCATAAACGATGCCAGCTAGCA-ATTGGGTGTAGCTACTTTTATGGCTCTCTCAGTC-GCTTCCCGGGAAACC--AAAGCTTTT-G-------------------------------------------------------------------------------------------------------------------------------------------------------------------------------------------------------------------------------------------------------------------------------------------------------------------------------------------------------------------------------------------------CTTACATGGACAAATTGCGTCTAGC-AATATGAGATTGAG-CAATAAGASGTCTGTGATGCCCTTAGATGTCCTGGGCTGCACGCGCGCTACAATGAAAGTATC-AACGTGTATT--TCCTTAGATCCGAGAG-GTCCGGGTAAACCGCTGAACCACTTTGATGCTTGGGATT-GTGAACTGAAACTGTTC-ACANGAACGNGGAA-TTCCCAGTAAGTGTGAG------------------------------------------------------------------------------------------------------------------------------------------------------------------------------------------------------------------------------------   [980]
F_Dugesia_tigrina                  -------------------------------------------------------------------------------------------------------------------------------------------------------ATAACTGTGGTAATTCTAGAGCTNATATTTNACA-NN--TGCCGTGACTCAC----------GAAGCGGNGGATTTATTAGATC-AAAATCAACCTGTCGAAA----------------------------GGCGGTNTT-------TTGAT--GACTCTGGATAACTTT---ACTGATCGTACGACCTTAGTGTTGACGACATATCTCTTGAAGTGGCTGCCCTA-TCAACTTTCGATGGTAAGATCAAAGCTTACCATGGTTGTAACGGGTAACGGGGAATCAGTGTTCGATTCCGGAG-AGGGAGCCTGAGAAACGGCTACCACATCCACGGAAGGCAGCAGGCGCGCAAATTACCCAATNCCGGTTCGGTGAGGTAGTGACAAAAAATAACAATATGGGCCCTAG-----TGGTTTCATAATTGCAATGAGAACATNTTAAATACTTT------------------------------------------------------------------------------------------------------------------------------------------------------------------------------------------------------------------------------------------------------------------------------------------------GTTTACTTTGANACNATTAGAGTGCT-TAAAGCAGGCTT---ATGCTTGCATATTGT-TGCATGGAATAATAAAATAGGAC-TTCGGTNN----TATTTT-GTTGGTTTTCGAAACT--GAAGTAA-TGATTAAAAGAGACTGCC-GGGGGCATATGTATGGTGGTG-CTAGAGGTGAAATTC-TTAGATCATCACCAGACAAACRACTGCGAAAGCA-TTTGCCAAGAATGTTTT-CATTAATCAAGA-ACGAAAGTCAGAGGATCGAAGACGATCAG-ATACCGTCCTAGTTCTGACCATAAACTATGCCAACTGACA-GTTCG-CGAAGGTNATTCAAATCTCCTTGCGAGA-AGTCACCGGGAAACC--TAAGTCTAT-G-------------------------------------------------------------------------------------------------------------------------------------------------------------------------------------------------------------------------------------------------------------------------------------------------------------------------------------------------------------------------------------------------CTTAGAGGAATAAATAGCGTTTAGC-TNAATGAAATGGAG-CAATAACAGGTCTGTGATGCCCTTAGATGTCCGGGGCCGCACGCGCGCTACAATGGCAGTACC-AGCGAGTTTT--ATTCCTAGCCAGAAAT-GGCCGGGTAACCTGCTGAATCACTGTCGTGNCNGGAATA-GTGGATTGAAATGATCCCACTTGAACGAGGAA-TTCCTAGTAAGCGCA--------------------------------------------------------------------------------------------------------------------------------------------------------------------------------------------------------------------------------------   [962]
F_Eucidaris_tribuloides            -----------------------------------------------------------------------------------------------------------------------------------------------------------------------------------------------------------------------AGGCGNGCTTTTATTAGGAANNAGACCAGCCCGGCTNGTCTCAC------------------GGCGTGTCNGGNNNNGA----CTGGK-NAACTCTGGATAACAC--N-GCCGATCGCACGGTCCTGGCACCGGCGACGGATCCTTNGAA-TGTCTGCCCTN-TCAACTTTCNATGGTACGTTATGCGCCTACCATGGTGGTCNNNGGTNACGGAGAATTAGGNTTCGATTCCGGAN-NNNGAGCCTGAGAAACGGCTNCCACATCCAAGGGAGGCAGCAGGCGNNCAAATTNCCCACTCCCGACNCGGGGAGGTAGTNACNAAAAATAACAATACAGGACTCTTTCG--AGGCCCTGTAATTGGAATGAGTACACTTTAAATCCTTTN-ACGAGGANCC------------------------------------------------------------------------------------------------------------------------------------------------------------------------------------------------------------------------------------------CCCGGTGCT--CTTNATTGA-GTGCNAGG-AGGGGCCNGNA-CNNTNCTTTGAAAAAATTGGAGTGTT-CNAAGCAGGCCTCGC--GCCTNAACNGTNG-AGCATGGAATAATGGAATAGGAC-CTCGGTTC----TATTGC-GTTNGTTTTCGGAACTC-GAGGTAA-TGATTNAGAGGGACTGAC-GGGGGNNTTCGTATTGCGGTG-TGAGAGGTGAAATTC-TTGGATCGCNGCNAGACGACCGACTGCGAAAGCA-TTTGCCAAGAATGTTTT-CATTNATNNAGA-NCGAAAGTTNGAGGTTCGAAGGCGATCAG-ATACCGCNCTNGTTCTAACCATAAACGATGCCGACTGACG-ATCCGCNGGCGTTNCTCCCATGACNCG-GCGGNCNAGTCTGAGGGAAACC--AAAGTCTTT-GG--------------------------------------------------------------------------------------------------------------------------------------------------------------------------------------------------------------------------------------------------------------------------------------------------------------------------------------------------------------------------------------------------------------------------------------------------------------------------------CACGCGCGCTACACTGGCGGAATC-TGCTGGGTTNC-TNCCCTTGGCCGGTAG-GTCTGGGNAATCCGCTNAACCTCCTCCGTGATGGGGATA-GGGAATTGCAATTATTTCCCTTGAANAAGGAA-TTCCCAGTAAGCGCGAGTCATCAGCTNGCNNTGAT------------------------------------------------------------------------------------------------------------------------------------------------------------------------------------------------------------------   [923]
F_Golfingia_gouldii                -------------------------------------------------------------------------------------------------------------------------------------------------------AYNACTGTGGCNNTTCTNGAGTNNATACATGCNA-TN-ATGCTCTGRCC--------GGGGGGGAAGAGCGAGTTTATTAGATC-AAAACCAACCG-------------------GCGC------GCAAGCGTCGAGC-CG------TTGGT--GACTCAGAATAACTTTGG-TGTGATCGCATGG-CCGAGAGCTGGCGACGTTTCTTTCNAA-TGTCCGCCCTA-TCAAGTTTCGTATGTCGGCGCAATGCCCACATAGCTTTTTACGGGTGACGGGGAATCAGGNTTCGATTCCGGAG-AGGGAGCATGAGAAACGGCTACCACATCCAAGGNAGGCAGCAGGCACGCNAATTACCCACTCCTGACACGGGGAGGTAGTGACGAAAAATAACAATACGGGACTCTTACG--AGGCCCCGTAATTGGAATGAGTACACTTTAAATCCTTT------------------------------------------------------------------------------------------------------------------------------------------------------------------------------------------------------------------------------------------------------------------------------------------------GTNTACTTTGAAAANATTAGAGTGCT-CAGAGCAGCGT----TCGCCTGAATAATGC-TGCATGGAATAATGAAATAGGAC-CTCGGTYC----TNTTTT-GTTSGTTTTCTGAACCA-GAGGTAA-TGATTAAGAGGGACAGAC-GGGGGCATTCGTATTACGGTG-TTAGAGGTGAAATTC-TTGGATCGCCGTAAGACGAACGACTGCGAAAGCA-TTTGCCAAGAATGTTTT-CATTAATCAAGA-ACGAAAGTCAGAGGTTCGAAGACGATCAG-ATACCGTCGTAGTTCTGACCATAAACGATGCCAACTAGCG-ATCGGCGGGAGTTGTTTNCTTGACTCC-GCCGGC-AGCTTCCGGGAAACC--AAAGTCTTT-G-------------------------------------------------------------------------------------------------------------------------------------------------------------------------------------------------------------------------------------------------------------------------------------------------------------------------------------------------------------------------------------------------CTTAGAGGGACCT-TTGTGTGGAACGCATTCGATTTGGAG-CAATAACAGGTCTGTGATGCCCTTAGATGTCCGGGGCTGCACGCGCGCTACAATGAATGCATC-AGCGTGTGTT--ATTCCTCGCCCGAAAG-GGTCGGGTAACCCACTGAACCGCATTCGTGGTAGGGATC-GTGGATTGTAATTAGTCCACCNGAACGAGGAA-TTCCCAGTAAGCGCGAG------------------------------------------------------------------------------------------------------------------------------------------------------------------------------------------------------------------------------------   [973]
F_Heliocidaris_erythrogramma                  -------------------------------------------------------------------------------------------------------------------------------------------------------ATAACTGTGGNNATTCTAGAGCTAATNCATGCGT-CC-AAGCGCHGACTTTCC--------ANAAGGCGTGCTTTTATTAGGAACAAGACCAGCCG--CTCG-----------------------------GCCGGCNCA-------CTGGT-NAACTCTGGATAACAC--A-GCCGATCGCACGGTCTTTGCWCCGGCGACGGATCCTTCGAA-TGTCTGCCCTA-TCAACTTTCGATGGTACGTTATGCGCCTACCATGGTCGTCNCGGGTAACGGAGAATCAGGGTTCGATTCYGGAN-NNGGAGCCTGAGAAACGGCTACCACATCCAAGGNAGGCAGCAGGCGCGCAAATTACCCACTCC-GACACGGGGAGGTAGTGACGAAAAATAACAATACAGGACTCTTTCG--AGGCCCTGTAATTGGAATGAGTACACTTTAAATCCTTTA-NNGAGNANCC------------------------------------------------------------------------------------------------------------------------------------------------------------------------------------------------------------------------------------------CCCGGTGCC--CTTAATTGA-GTGCCAGG-AGAGGCCGGAACGTTTACTTTGAAAAAATTGGAGTGTT-CAAAGCAGGCCTCGC--GCCTGAACAGCAG-AGCATGGAATAATGGAATAGGWC-CTCGGTTC----TATTGC-GTTGGTTTTCGGAACTC-GAGGTAA-TGATTAAGAGGGACTGAT-GGGGGNATTCGTATTGCGGTG-TGAGAGGTGAAATTC-TTGGATCGCCGCAAGACGACCGACTGCGAAAGCA-TTTGCCAAGAATGTTTT-CATTAATCAAGA-ACGAAAGTTAGAGGTTCGAAGGCGATCAG-ATACCGCCCTAGTTCTAACCATAAACGATGCCGACTGACGTATCCGCCGGCGTTACTCCCATGACGCG-GCGGNC-AGTCTAAGGGAAACC--AAAGTCTTT-GG--------------------------------------------------------------------------------------------------------------------------------------------------------------------------------------------------------------------------------------------------------------------------------------------------------------------------------------------------------------------------------------------ACTNCTTAGAGGGACAAGTGGCGTATAGC-CACGCGAGATTGAG-CAATAACAGGTCTGTGATGCCCTTAGATGNTCGGGGCCGCACGCGCGCTACACTGGCGGAATC-ARCGGGTACA-CTGCCCTTGGCCGGAAG-GTCTGGGTAATCCGCTGAACCTCCTCCGTGATGGGGATA-GGGAATTGCAATTATTTCCCTTGAACNNGGAA-TTCCCAGTAAGCGCGAGTCATCAGCTCGCGTTGAT------------------------------------------------------------------------------------------------------------------------------------------------------------------------------------------------------------------   [1043]
F_Heliocidaris_tuberculata                    -----------------------------------------------------------------------------------------------------------------------------------------------------------------------------------------------------------------------AGGNNNNNNNTTATTAGGAACNAGACCAGCNGGTCTNG-----------------------------GCCGGCNNCA------CTGGN-NAACTCTGGATAACAC--A-GCCGATCGCACGGTCTNTGCWCCGGCGACGGATCCTTCGAA-TGTCTGCCCTN-TCAACTTTCGATNGTACGTTMTGCGCCTMCCATNGTCGTCACGGGTAACGGAGAATCAGGGWTCGATNNCGGAN-NNGGAGYNTGAGAAACGGCTACCACATCCAAGGAAGGCAGCAGGCGCGCNAATTACCCWCTNCCGACWCGGGGAGGTAGTGACGAAAAATAACAATGCAGGACTCTTTCG--AGGCCCTGTAATTGGAATGAGTACNCTTTAAATCCTTTA-ANGAGGANCC------------------------------------------------------------------------------------------------------------------------------------------------------------------------------------------------------------------------------------------CCCGGTGCC--CTTAATTGA-GTGCCAGG-AGAGGCCGGAACNNTTACTTTGAAAAAATTGGAGTGTT-CAAAGCAGGCCTCGC--GCCTGAACAGCAG-AGCATGGAATAATGGAATAGGAC-CTCGGTTC----TATTGC-GTTGGTTTTCGGAACTC-GAGGTAA-TGATTAAGAGGGACTGAN-GGGGGCATTCGTATTGCGGTG-TGAGAGGTGAAANTC-TNGGATCGCCGCAAGACGACCGACTGCGAAAGCA-TTTGCCAAGAATGTTTT-CATTAATCAAGA-ACGAAAGTTAGAGGTTCGAAGGCGATCAG-ATACCGCCCTAGTTCTAACCATAAACGATGCCGACTGACG-ATCCGCCGGCGTTACTCCCATGACGCG-GCGGNC-AGTCTAAGGGAAACC--AAAGTCTTT-GG--------------------------------------------------------------------------------------------------------------------------------------------------------------------------------------------------------------------------------------------------------------------------------------------------------------------------------------------------------------------------------------------------------------------------------------------------------------------------------CNCGCGCGCTACNCTGGCGGAATC-AGCGGGTNCN-CTGCCCTTGGCCGGAAG-GTCTGGGTNATCCGCTNNACCTCCTCCGTGATGGGGATA-GGGAATTGCNATNATTTCCCTTGAACNAGGAA-TTCCCAGTAAGCGNGAGTCNTCAGCTNGCGNNGAT------------------------------------------------------------------------------------------------------------------------------------------------------------------------------------------------------------------   [910]
F_Hydra_sp.                        -------------------------------------------------------------------------------------------------------------------------------------------------------ATACCTGTGGTAATTCTAGAGCTNATACATGCGA-AA--GATCCCGACTTTCC--------GGAAGGGATNTATTTATTAGACT-AAAACCAATGCGG--------------------------------GCCTCGGCTNGC-TTGCTTGGT--GATTCATGATAACTTT---TCGAATCGCATGGCCTT-GCGCCGGCGATGTTTCATTCAAA-TTTCTGCCCTA-TCAACTGTCGATGGTAAGGTAGTGGCTTACCATGGTTGCAACGGGTGACGGAGAATTAGGGTTCGATTCCGGAG-AGGGANCCTGAGAAACGGCTACCACATCTAAGGAAGGCAGCAGGCACGAAAATTACCCAATCCCGATTCGGGGAGGTAGTGACAAGAAATAACGGTACNGGGGCCTTTAT--AGGTCTCGCAATMGGAATGAGAACAATTNNAATCCTTT------------------------------------------------------------------------------------------------------------------------------------------------------------------------------------------------------------------------------------------------------------------------------------------------GTTTACTTTGAAAANATTAGAGTGTT-CAAAGCAGCG---TTTCGCTTGAATACATG-AGCATGGAATAATGGAATAGGAC-TTTGGTTC----TATTTT-GTTGGTTTCTAGGACC--GAAGTAA-TGATTAAGAGGGACAAAC-GGGGGCANCTGTATTTCGTTG-CNAGAGGTTAAATTC-TTGGATTTGCGAAAGACAAACAACTGCGAAAGCA-CTTGCCAAGAGTGTNNT-CATTAATCAAGN-NCGAAAGTTAGAGGTNATAAGACGATCAG-ATACATTCCTNGTTCTAACCATAAACGATGTCGACTAGGG-ATCGGCGGGCGTTA-TTTTATGACCCC-GTTGGC-CACTTACGGGAAACC--AAAGTTTTT-G--------------------------------------------------------------------------------------------------------------------------------------------------------------------------------------------------------------------------------------------------------------------------------------------------------------------------------------------------------------------------------------------------TTAGAGGNACTATTGGTGTTTAACCAAAGTCAGGAAGG--CAATAACAGGTCTGTGATGCCCTTAGATGTTCTGGGCCGCACGCGCGCTACACTGTCGAATTC-AGCGAGTCTT---ATCCTTAACCGAAAG-GTTCGGGTAATCTTATGAAAGTTCGACGTGATGGGGATT-GATCATTGCAATTATTGATCATGAACGAGGAA-TTCCTAGTAAGCGCGAG------------------------------------------------------------------------------------------------------------------------------------------------------------------------------------------------------------------------------------   [966]
F_Leptosynapta_inhaerens                      -------------------------------------------------------------------------------------------------------------------------------------------------------ATAACTGTGGTAATTCTAGAGCTAATACATGCGA-TC-AAGCGCTGACCTCAC--------GGAAGGCGNGCTTTTATTAGGAACAGGACCAGCCCGGTGTCATG---------------------------CCGGNCTCCG-----CTGGT-NAACTCTAGATAACTT--A-GCCGATCGCACGGTCTT-GCACCGGCGATGGTTCCTTCAAA-TGTCTGCCTTA-TCAACTGTCGATGGTAGGTTATGCGCCTACCATNGTCGTAACGGGTNACGGAGAATCAGGGTTCGATTCCGGAG-AGGGAGCCTGAGAAACGGCTNCCACATCCAAGGAAGGCAGCAGGCACGCNAATTACCCAATCCCGACTCGGGGAGGTAGTGACGAAAAATAACGATCCAGGCCTCTTTACG-AGNHTCTGTAATCGGAATGAGTACACTTTAAATCCTTTA-ACGAGNACCT------------------------------------------------------------------------------------------------------------------------------------------------------------------------------------------------------------------------------------------TGCGGTGCT--CTTCACTGA-GTNCNNCTTGCGGCCGGNANNNTNTACTTTGAGAAAATTGGAGTGTT-CAAAGCAGGCACAA-CCGCCTGAACAGCTC-AGCATGGAATAATGGAAGAGGAC-CTCGGGTC----TATTTC-GTTNGTCTCTAGA-CAA-GAGGTAA-TGATCAAAAGGGACAGAC-GGGGGCATTCGTACTGCGGTG-TGAGAGGTGAAATTC-TTGGATCGCCGCAAGACGCCCAAAAGCGAAAGCA-TTTGCCAAGAATGTCTT-CATTGATCAAGA-ACGAAAGTTGAGGGTTCGAAGGCGATCAG-ATACCGCNCTAGTCTTAACCATAAACGATGCCAACTTGCCNACCCGCCGTAGTTCCTCCCATGACACG-GCGNNG-AGCACCCGGGAAACC--AAAGTGTTT-GG--------------------------------------------------------------------------------------------------------------------------------------------------------------------------------------------------------------------------------------------------------------------------------------------------------------------------------------------------------------------------------------------ACTTCTTAGAGGGACAAGTGGCGTTNAGC-CACACGAGATTGAG-CAATAACAGGTCTGTGATGCCCTTAGATGTTCGGGNGCGCACGCGCGCTACACTGAAGGAATC-AGCGTGTGTG-TTCCCCTGGCGCGGAAG-CGTAGGGNAATCCGTTGAACCTCCTTCGTGCTAGGGATT-GGGGCTTGTAATTCTTCCCCATGAACGAGGAA-TTCCCAGTAAGCGCGAGTCATCAGCTCGCGTTGAT------------------------------------------------------------------------------------------------------------------------------------------------------------------------------------------------------------------   [1051]
F_Lamprometra_palmata              -------------------------------------------------------------------------------------------------------------------------------------------------------ATAACTGTGGTAATTCTAGAGCTAATACATGCGA-CC-AAGCGCNG-ACCTTAC-------GGAAGGCGTGCTTTTATTAGAAC-AAGGCCAATSGGGCTTNC---------------------------CCN-CNCCC-------CTTGGT--GACTCTGGATAACTT--T-GCTGATCGCACGGTC-TAGCACCGGCGACGGATCCTTCAAA-TGTCTGCCCTA-TCAACTTTCGATGGTACGTTATGCGCCTACCATGGTCGTCACGGGTAACGGAGAATCAGGGTTCGATTCCGGAG-AGGGAGCTTGAGAAACGGCTACCACATCCAAGGAAGGCAGCAGGCGCGCAAATTACCCACTCCTGACACAGGGAGGTAGTGACGAAAAATAACAATACAGGTCTCTCTCG--AGGCCCTGTAATTGGAATGAGTACACTTTAAATCCTTTA-ACGAGGANCT------------------------------------------------------------------------------------------------------------------------------------------------------------------------------------------------------------------------------------------CTCGGTGCT--CTTGATTGA-GTGACGAGGGTGACCCGAACNNNNTACTTTGAAAAAATTAGAGTGTT-CAAAGCAGGCCAT--GCGCCTGAATAGCAG-AGCATGGAATAATGGAATAGGAC-CTTGGTTC----TATTGC-GTTGGTTTTCGGAACTC-GAGGTAA-TGATTAAGAGGGACTGAC-GGGNGCATTCGTATTGCGGTG-TGAGAGGTGAAATTC-TTGGATCGCCGCAAGACGACCGACTGCGAAAGCA-TTTGCCAAGAATGTTTT-CATTAATCAAGA-ACGAAAGTTAGAGGTTCGAAGGCGATCAGCATACCGCCCTNGTTCTAACCATAAACGATGCCGACTGGCT-ATCCGCCGGCGTTACTCCAATACGGCG-GCNNNC-AGTCTACGGGAAACC--AAAGTCTTT-GG--------------------------------------------------------------------------------------------------------------------------------------------------------------------------------------------------------------------------------------------------------------------------------------------------------------------------------------------------------------------------------------------ACTNCTTAGAGGGNCAAGTGGCGTTTAGC-CACGCGAGATTGAG-CAATAACAGGTCTGTGATGCCCTTAGATGTTCGGGGCCGCACGCGCGCTACACTGAAGGAATC-AGCGTGTGTC--TGCCCTTGGCCGGCAG-GTCTGGGTAATCCGTTGAACCTCTTTCGTGATTGGGATA-GGGAATTGTAATTATTTCCCTTGAACNAGGAA-TTCCCAGTAAGCGCGAGTCATCAGCTCGCGTTGAT------------------------------------------------------------------------------------------------------------------------------------------------------------------------------------------------------------------   [1044]
F_Limulus_polyphemus               -------------------------------------------------------------------------------------------------------------------------------------------------------ATAACTGTGGTAATTCTAGAGCTNATNCATGCAA-CA-AAGCTCCGACCTCGGGAC-----GGGACGAGCGCTTTTATTAGACC-AAGACCAATCGGA---------------------------CTTCGGTCCGNNNATG------ATGGT--GACTCNNGATAACTTTT--GCTGATCGCACGG-TCTAGCACCGGCGACGCATCTTTCAAG-TGTCTGCCTTA-TCAACTGTCGATGGTAGGTTATGCGCCTACCATNGTCGTRACGGGTAACGGGGAATCAGGGTTCGATTCCGGAG-AGGGAGCCTGAGAAACGGCTACCACATCCAAGGAAGGCAGCAGGCGCGCNMATTACCCACTCCCAGAACGGGGAGGTAGTGACGAAAAATAACGATACGGGACTCTATCG--AGGCCCCGTGATTGGAATGAGTACACTCTAAATCCTTT------------------------------------------------------------------------------------------------------------------------------------------------------------------------------------------------------------------------------------------------------------------------------------------------GTTTACTTTGAAAANATTAGAGTGCT-CAAAGCAGGCGC--AACGCCTGAATAATGG-TGCATGGAATAATGGAATAGGAC-CTCGGTNC----TMTTTT-GTTGGTTTTCGGAACAN-GAGGTAA-TGATTAAGAGGGACAGAC-GGGGGCATTCGTATTGCGACG-CTAGAGGTGAAATTC-TTGGACCGTCGCAAGACGAACTACTGCGAAAGCA-TTTGCCAAGAATGTTTT-CATTAATCAAGA-ACGAAAGTTAGAGGTTCGAAGGCGATCAG-ATACCGCCCTAGTTCTAACCATAAACGATGCCAACCAACG-ATCCGCCTNAGTTCCTNAAACGACTCG-GCNNNC-AGCTNCCGGGAAACC--AAAGTCTTT-G-------------------------------------------------------------------------------------------------------------------------------------------------------------------------------------------------------------------------------------------------------------------------------------------------------------------------------------------------------------------------------------------------CTTAGAGGGACAAACGGCGTTTAGC-CGCACGAGACAGAG-CAATAACANGTCTGTGATGCCCTTAGATGTCCGGGGCCGCACGCGCGCTACACTGNAAGAATC-AGCGTGTGAT-GGCGCCCTGTCCGGTAG-GACNGGGTAACCCGTTGAACCTCCTTCGTGRTAGGGATA-GGGGCTTGTAATGATTCCCCTTGAAGGAGGAA-TTCCCAGTAAGCACGAG------------------------------------------------------------------------------------------------------------------------------------------------------------------------------------------------------------------------------------   [977]
F_Lingula_reevi                    -----------------------------------------------------------------------------------------------------------------------------------------------------------------------------------------------------------------------AAGAGNGCTTTTATTAGATN-NAAACCAATTAGG---------------------------GCTTCGGCCNATCNTA------TTGGT--GACTCTGGATAACTTTG--GCTAATCGCATGG-CCTCGAGCCGGCGACGTNTCTTTNNAA-TGTCTGCCCTA-TCAACTTTCGATGGTACGTGATATGCCTACCATGGTTGTAACGGGTNACGGGGAATCAGGGTTCGATTCCGGAG-AGGGAGCATGAGAAACGGCTACCACTTCTAAGGAAGGCAGCAGGCGCGCNNATTACCCACTCCTGGCNCGGGGAGGTAGTGACGAAAAATAACAATACGGGACTCATTCG--AGGCCCCGTAATTGGAATGAGTACACTTTAAATCCTTT------------------------------------------------------------------------------------------------------------------------------------------------------------------------------------------------------------------------------------------------------------------------------------------------GTNTACTTTGANANNATTAGAGTGTT-CAAAGCAGGCAAT--TCGCCTGAATAATGG-TGCATGGAATAATGGAATAGGAC-CTCGGTTC----NNTTTT-GTTGGTTTTCGGAACTT-GAGGTNA-TGATTAATAGGGGCAGAC-GGGNGCATTCGTATTGCGGTG-TTAGAGGTGAAATTC-TTGGATCGCCGCAAGACGAACAACTGCGAAAGCA-TTTGCCAAGAATGTTTT-CATTAATCAAGACACGAAAGTCAGAGGTTCGAAGACGATCAG-ATACCGTCGTAGTTCTGACCATAAACGATGCCAACTAGCG-ATCCGCCGGAGTTGCTTCAATGACTCG-GCGGNC-A-GTTCCGGGAAACC--AAAGTTTTT-G-------------------------------------------------------------------------------------------------------------------------------------------------------------------------------------------------------------------------------------------------------------------------------------------------------------------------------------------------------------------------------------------------CTTAGAGGGACAAGTGGCGTTTAGC-CACACGAGATTGAG-CAATAACAGGTCTGTGATGCCCTTAGATGTTCGGGGCTGCACACGCGCTACACTGAAGGAATC-AGCGTGTGTC--TACCCTGGCCCGGAAG-GGTTGGGHAACCCGTTGAATCTCCTTCGTGCTAGGGATT-GGGGCTTGTAATTATTCCCCATGAACNAGGAA-TTCCCAGTAAGNGGGAG------------------------------------------------------------------------------------------------------------------------------------------------------------------------------------------------------------------------------------   [919]
F_Lumbricus_sp.                    -------------------------------------------------------------------------------------------------------------------------------------------------------ATAACTGCGGTAATTCTGGAGCTNANNCATGCCA-CA-AAGCTCCNACCCCTAT------GGGAAAGAGCGCGTTTATTAGGTC-AAAACCAATCGGG------------------------TCCTCGCGGCCCGNANCT-------CTGAT--GACTCTGGATAACTTCGA-GCTGATCGCATGG-CCTCGTGCCGGCGACGTATCTTTNAAG-TGTGTGCCCTA-TCAACTTTCGATGGTACGTGATATGCCTACCATGGTAGTAACGGGTAACGGGGAATCAGGGTTCGATTCCGGAN-AGGGAGCATGAGAAACGGCTACCACATCCAAGGAAGGCAGCAGGCGCGCNAATTACCCAATCCCGACACGGGGAGGTAGTGACGAAAAATAACAATACGGGACTCTTTTG--AGGCCCCGTAATTGGAATGAGTACACTTTAAATCCTTT------------------------------------------------------------------------------------------------------------------------------------------------------------------------------------------------------------------------------------------------------------------------------------------------ATTTACTTTGAAAANATTAGAGTGCT-CAAAGCAGGCT----TCGCTTGTATAGTCG-TGCATGGAATAATGGAATAGGAC-CTCGGTTC----TATTTT-GTTGGTTTTCGGAACTT-GAGGTAA-TGATTAAGAGGGACAGAC-GGGGGCATTCGTATTACGGTG-TCAGAGGTGAAATTC-TTGGATCGCCGTAAGACGAACTACTGCGAAAGCA-TTTGCCAAGAATGTTTT-CATTAATCAAGA-ACGAAAGTCAGAGGTTCGAAGACGATCAG-ATACCGTCGTAGTTCTGACCATAAACGATGTCGACTGGCG-ATCCGCCGGAGTCGCTTCTATGACCCC-GCGGGC-AGCCTTCGGGAAACC--AAAGTCTAT-G-------------------------------------------------------------------------------------------------------------------------------------------------------------------------------------------------------------------------------------------------------------------------------------------------------------------------------------------------------------------------------------------------YTNAGAGGGACAAGTGGCGTTCAGC-CACACGAGATTGAG-CAATAACAGGTCTGTGATGCCCTTAGATGTTCGGGGCCGCACGCGCGCTNCACTGAAGGAGTC-AACGTGTCTG--CTTCCTGATCCGAAAG-GACCGGGTAACCCGATGAACGTCCTTCGTGCTAGGGATT-GGGGCTTGTAATTCTTCCCCATGAACGAGGAA-TTCCCAGTAAGCGCGAG------------------------------------------------------------------------------------------------------------------------------------------------------------------------------------------------------------------------------------   [976]
F_Lytechinus_pictus                -------------------------------------------------------------------------------------------------------------------------------------------------------ATAACTGTGGTAATTCTAGAGCTAATACATGCGT-CC-AAGCGCAGACTCTCC--------GGAAGGCGTGCTTTTATTAGGAAAAAGACCAGCGCGGCTCCG----------------------------GCCGGNACCN------CTGGT-NAACTCTGGATAACAC--A-GCCGATCGCACGGTCCTCGCACCGGCGACGGATCCTTCGAA-TGTCTGCCCTA-TCAACTTTCGATGGTACGTTATGCGCCTACCATGGTCGTCACGGGTAACGGAGAATCAGGNTTCGATTCCGGAG-AGGGAGCCTGAGAAACGGCTACCACATCCAACGCAGGCAGCAGGCGCGCAAATTACCCACTCCCGACACGGGGAGGTAGTGACGAAAAATAACAATACAGGACTCTTTCG--AGGCCCTGTAATTGGAATGAGTACACTTTAAATCCTTTA-ANGAGNANCC------------------------------------------------------------------------------------------------------------------------------------------------------------------------------------------------------------------------------------------CCCGGTGCC--CTTGATTGA-GTGCCAGG-AGAGGCCNGAACGNNTACTTTGAAAAAATTGGAGTGTT-CAAAGCAGGCCTCGC--GCCTNAACAGCAG-AGCATGGAATAATGGAATAGGAC-CTCGGTTC----TATTGC-GTTGGTTTTCGGNACTC-GAGGTAA-TGATTAAGAGGGACTGAC-GGGGGCATTCGTATTGCGGTG-TGAGAGGTGAAATTC-TTGGATCGCCGCAAGACGACCGACTGCGAAAGCA-TTTGCCAAGAATGTTTT-CATTAATCAAGA-ACGAAAGTTAGAGGTTCGAAGGCGATCAG-ATACCGCCCTTGTTCTAACCATAAACGATGCCGACTGACG-ATCCGCCGGCGTTACTCCCATGACGCG-GCGGGC-AGTCTAAGGGAAACC--AAAGTCTTT-GG--------------------------------------------------------------------------------------------------------------------------------------------------------------------------------------------------------------------------------------------------------------------------------------------------------------------------------------------------------------------------------------------ACTTCTTAGAGGGACAAGTGGCGTATAGC-CACGCGAGATTGAG-CAATAACACGTCTGTGATGCCCTTAGATGTTCGGGGC-GCACGCGCGCTACACTGGCGGAATC-AGCGGGTTCA-CCGCCCTTGGCCGGTAG-GTCTGGGTAATCCGCTGAACCTCCTCCGTGATGGGGATA-GGGAATTGCAATTATTTCCCTTGAACGAGGAA-TTCCCAGTAAGCGCGAGTCATCAGCTCGCGTTGAT------------------------------------------------------------------------------------------------------------------------------------------------------------------------------------------------------------------   [1046]
F_Metridium_senile                 -------------------------------------------------------------------------------------------------------------------------------------------------------ATACCNGTGGTAATTCTAGAGCTAATACATGCGA-AA--AGTCCCGACTTCT---------GGAAGGGATGTATTTATTAGATTCAAAACCAATGCGN-------------------------------GT-TCTGCCCNG--TTCTTTGGT--GATTCATAATAACTST---TCGAATCGCACGGCCTT-GCGCTGGCGATGTTTCATTCNAA-TTTCTGCCCTA-TCAACTGTCGATGGTAAGGTATTGGCTTACCATGGTTACAACGGGTGACGGAGAATTAGGGTTCGATTCCGGAG-ANGGAGCCTGAGAAACGGCTACCACATCCAAGGAAGGCAGCAGGCGCNNNAATTACCCAATCCTGACGCAGGGAGGTAGTGACTAGAAATAACAATACAGGGCTTTTCT---AAGTCTTGTAATTGGAATGAGTACAACTTAAATCCTTT------------------------------------------------------------------------------------------------------------------------------------------------------------------------------------------------------------------------------------------------------------------------------------------------GTTTACTTTGAAANNATTAGAGTGTT-CAAAGCAGGCCAG---CGCTTGAATACATA-AGCATGGAATAATGGAATAGGAC-TTTGGTTC----TATTTT-GTTNGTTTCTGGAACC--GAAGTAA-TGATTAAAAGGGACAGTT-NGGGGNATTCGTATTTCGTTG-TCAGAGGTGAAATTC-TTGGATTTACGAAAGACGAACTACTGCGAAAGCA-TTTGCCAAGAATGTTTT-CATTAATCNAGA-ACGNAAGTTAGAGGATCSAAGTCGATCAG-ATACATYCCTAGTTCTAACCATAAACGATGCCGACTAGGG-ATCAGAGAGTGTTA-TTCGATGACCTC-TTTGGC-ACCTNATGGGAAACC--AAAGTTTTT-G-------------------------------------------------------------------------------------------------------------------------------------------------------------------------------------------------------------------------------------------------------------------------------------------------------------------------------------------------------------------------------------------------CTTAGAGGGACTGTTGGTGTTCAAC-CAAAGTCAGGAAGG-CAATAACAGGTCTGTGATGCCCTTAGATGTTCTGGGC-GCACGCGCGCTACACTGACGATGTC-AACGAGTCTC----TCCTTNGCCGAAAG-GCGTGGGTAATCTTTTGAAACATCGTCGTGCTGGGGATA-GATCATTGCAATTCTTGATCTTGAACGAGGAA-TTCCTAGTAAGNGCGAG------------------------------------------------------------------------------------------------------------------------------------------------------------------------------------------------------------------------------------   [963]
F_Mya_arenaria                     -----------------------------------------------------------------------------------------------------------------------------------------------------------------------------------------------------------------------AAGAGCGCTTTTGTTAGCCC-AAAACCAATGC---GTCG-----------------CTCTGTCGGGCGGCGCTCCT------TATGGT--GACTCTNGACAACTTTGT-GCCGATCGCACGGCCCTAGCGCCGGCGACGTATCTTTCAAG-TGTCTGCCCTA-TCAACTTTCGATGGTACGTGCTATGCCTACCATGGTGATAACGGGTNACGGGGAATCAGGNTTCGATTCCGGAG-AGGGAGCATGAGATACGGCTACCACATCCAAGGAAGGCAGCAGGCGCGNAAATTACCCAATCCCGACNCGGGGAGGTAGTGACGAAAAATAACAATACGGGACTCTTTCG--AGGCCCCGTAATTGGAATGAGTACACTTTAAATCCTTT------------------------------------------------------------------------------------------------------------------------------------------------------------------------------------------------------------------------------------------------------------------------------------------------GTNTACTTTGAAGAAATTAGAGTGCT-CAAAGCAGGCCCTTGTCGCCTGAATAATGG-TGCATGGAATAATGGAATAGGAC-CTCGGTTC----TNTTTT-GTTGGCTCTCGGANCT--GAGGTAA-TGATTAATAGGGACTGAC-NGGGGCATTCGTATTGCGGCG-CTAGAGGTGAAATTC-TTGGACCGTCGCAAGACGAACTACAGCGAAAGCA-TTTGCCAAGCATGTTTT-CATTAATCAAGA-ACGAAAGTCAGAGGTTCGAAGACGATCAG-ATACCGTCGTAGTTCTGACCATAAACGATGCCAACTGTCG-ATCCGCCGGAGTTGCTTCAATGACTCG-GCGGGC-AGACTCCGGGAAACC--AAAGTTTCT-G-------------------------------------------------------------------------------------------------------------------------------------------------------------------------------------------------------------------------------------------------------------------------------------------------------------------------------------------------------------------------------------------------CTTAGAGGGACAAGTGGCGCTTAGC-CACACGAGATTGAG-CAATAACAGGTCTGTGATGCCCTTAGATGTTCGGGGCTGCACATGCGCTACAATGAATGGATC-AGCGTGNGTC--TCGCCTG--CCGAGAG-GGCCGGGHAACCCGTTGAACCCCATTCGTGCTAGGGATT-GGGGCTTGCAATTGTTCCCCATGAACGAGGAA-TTCCCAGTAAGCGCGAG------------------------------------------------------------------------------------------------------------------------------------------------------------------------------------------------------------------------------------   [927]
F_Ophiocoma_wendtii                -------------------------------------------------------------------------------------------------------------------------------------------------------ATAACTGTGGNNATTCTAGAGCTGATNCATGCCA-CC-AAGCGCNGGACCTTAC-------GGAAGGCGTGCTTTTATTAGGAACAAGACCAACTCGGCTTGT------------------------CCGGCTTNG-----------TTGGT-NAACTCTNGATAACTT--A-GCTGATCGCACGGTCATCGTACCGGCGACAGATCCTTCAAA-CGTCTGCCCTA-TCAACTTTCGATGGTACGTTATGCGCCTACCATGGTCGTAACGGGTAACGGAGAATCAGGGTTCGATTCCGGAG-AGGGAGCCTGAGAAATGGCTACCACATCCAAGGCAGGCAGCAGGCGCGCAAATTACCCACTCTCGACACGAGGAGGTAGTGACGAAAAATAACAATACAGGACTCTTTCG--AGGCCCTGTAATTGGAATGAGTACACTTTAAATCCTTTA-ACGAGNANCT------------------------------------------------------------------------------------------------------------------------------------------------------------------------------------------------------------------------------------------CCCGGTTCT--CTTAACTGA-GTGCCGNNT-GCGACCCGAACGNNTACTTTGAAAANATTGGAGTGTT-CAAAGCAGGCGCGAC-AGCCTGAACAGCAG-AGCATGGAATAATGGAATAGGAC-CTCGGTTC----TATTGC-GTTGGTTTTCGGAGTCC-GAGGTAA-TGATTGAGAGGGACTGAG-CGGNGCATTCGTATTGCGGTG-TGAGAGGTGAAATTC-TTGGATCGCCGCAAGACGACCGACAGCGAAAGCA-TTTGCCAAGAATGTCTT-CATTAATCAAGA-ACGAAAGTTAGAGGTTCGAAGGCGATCAG-ATACCGCCCTAGTTCTAACCATAAACTATGCCGANNGGCG-ATTCGCCNGCGTTACTCCAATGACNCG-GCNAGC-AGCTTCTGGGAAACC--A-------------------------------------------------------------------------------------------------------------------------------------------------------------------------------------------------------------------------------------------------------------------------------------------------------------------------------------------------------------------------------------------------------ACNNCTTAGAGGGACTAGTGGCGTTTAGC-CACGCGAGATTGAG-CAATAACAGGTCTGTGATGCCCTTAGATGTTCGGGGC-GCACGCGCGCTACACTGAAGGAATC-AGCGTGTGTC--TGCCCTTGGCCGGAAG-GTCTGGGTAATCCGTTGAACCTCCTTCGTGATTGGGATA-GGGAATTGNAATTATTTCCCTTGAANNNGGAA-TTCCGAGTAAGCGCGAGTCATCAGCTCGCGTTGAT------------------------------------------------------------------------------------------------------------------------------------------------------------------------------------------------------------------   [1036]
F_Riftia_pachyptila                -----------------------------------------------------------------------------------------------------------------------------------------------------------------------------------------------------------------------AAGANCGCTNTTATTAGATC-AAAACCAATCGGTCCGTC-----------------GTTCCGCGTCGGACNGTCCGA------TTGGT--GACTCTNGATAACTTTGG-GCTGATCGCATGG-CCTCGAGCCGGCGACGTATCTTTHAAG-TGTCCGCCCTA-TCAACTTTCGATGGTACGTGATATGCCTACCACGGTCGTNACGGGTAGCGGGGAATCAGGGTTCGATTCCGGAG-AGGGAGCATGAGAAACGGCTACCACATCCAAGGAAGGCAGCAGGCGCGCAAATTACCCACTCCTGGCMCGGGGAGGTAGTGACGAAAAATAACAATACGGGCCTCTTTCG--AGGCNCCGTAATTGGAATGAGTACACTNNAAATCCTTT------------------------------------------------------------------------------------------------------------------------------------------------------------------------------------------------------------------------------------------------------------------------------------------------GTTTACTTTGAAAANATTAGAGTGTT-CAAAGCAGGCGCGC-TCGCCTGAATAATGG-TGCATGGAATAATGGAATAGGAC-CTCGGTNC----TAGTTT-GTTGGTTTTCGGAACTC-GAGGTAA-TGATTAANAGGGACGGAC-GGGGGCATTCGTATTACGGCG-TTAGAGGTGAAATTC-TTGGATCGCCGTAAGACGAACTACAGCGAAAGCA-TTTGCCAAGAACGTTTT-CATTAATCAAGA-ACGAAAGTCAGAGGCTCGAAGACGATCAG-ATACCGTCGTAGTTCTGACCATAAACGATGTCGATTAGCG-ATCCGCCGGTGTTGTTNCCNTGACTCG-GCGGGC-AGCTTCCGGGAAACC--AAAATCTTT-G-------------------------------------------------------------------------------------------------------------------------------------------------------------------------------------------------------------------------------------------------------------------------------------------------------------------------------------------------------------------------------------------------CTTAGAGGGACAAGTGGCGTTTAGC-CACACGAGATTGAG-CAATAACAGGTCTGTGATGCCCTTAGATGTCCGGGGC-GCACGCGCGCTACACTGAAGGAATC-AGCGTGTGTT---GCCCTGGCGCGGAAG-CGTCGGGCAACCCGTTGAACCTCCTTCGTGCTAGGGATT-GGGGCTTGTAATTCTTCCCCATGAACGAGGAA-TTCCCAGTAAGCGCGAG------------------------------------------------------------------------------------------------------------------------------------------------------------------------------------------------------------------------------------   [929]
F_Spirobolus_marginatus            -------------------------------------------------------------------------------------------------------------------------------------------------------ATAACTGTGGNAATTCTAGAGCTAATACATGCCT-CG-AGTCTCTGACCCTTA------GGGGGAAGAGNGCACTTATTAGACC-AAAACCGATCGGG---------------------------CTTCGGCCTNGTNCTGGT---NATGGT--GACTCTGGATAATTAT---GCAGATCGCACGGTCCTGGTACCGGCGACGTATCTTTCNAA-TGTCTGCCTTA-TCAACTT--GATGGTAGGTTACTTGCCTACNATNGTTGTAACGGGTNACGGGGAATCAGGGTTCGATTCCGGAG-AGGGAGCCTGAGAGACGGCTACCACATCCAAGGNAGGCAGCAGGCGCGTAAATTACCCAATCCCGGNACGGGGAGGTAGTGACGAAAAATAACRATGCGGGACTCTTACG--AGGCCCCGTAATTGGAATGAGTGCRATATAAATCCTTT------------------------------------------------------------------------------------------------------------------------------------------------------------------------------------------------------------------------------------------------------------------------------------------------CTTTACTTTGAAAANATTGGAGTGCT-CAAAGCAAGCAAGAGCCGCTTGTACATCTC-AGCATGGAATAATGGAATACGAC-CTCGTGT-----YNTTTT-GTTGGTTTCCGGAGTAC-GAGGTAA-TGATTAATTGGGACTGCC-GGGGGCATTCGTATTGCAGCG-CGAGAGGTGAAATTC-TTGGACCGTTGCAAGACGTCCCAGAGCGAAAGCA-TTTGCCAAGAATGTTTT-CATTAATCAAGA-ACGAAAGTTAGAGGTTCGAAGGCGATCAG-ATACCGCCCTNGTTCTAACCATAAACGATGCCAACCAGCG-ATCAGCGAGCGTTCCTCCAATGACGCT-GCTNGC-AACTTCCGGGAAACC--AAAGTATTT-G-------------------------------------------------------------------------------------------------------------------------------------------------------------------------------------------------------------------------------------------------------------------------------------------------------------------------------------------------------------------------------------------------CTTANAGGGACNANTGGCTTTTAGC-CGCACGAAATAGAG-CAATAACAGGTCTGTGATGCCYTTAGATGTCCGNNNC-GCACGCGGGCTRCACTGAAGGAATC-AGCTGGTGAC--ATCNCTATGCCGTAAG-GACTGGGTAATCCGCTGAAACTCCTTCATGATAGGGACTGGGGCTTTGAAATTCTTGCCCACAAACGAGGAA-TTCCCAGTAAGTGCGAG------------------------------------------------------------------------------------------------------------------------------------------------------------------------------------------------------------------------------------   [977]
F_Spisula_solidissima              -----------------------------------------------------------------------------------------------------------------------------------------------------------------------------------------------------------------------AAGAGCGCTTTTGTTAGCCC-AAAACCAATCCGG-GTTC-----------------GCCCGTCAAACGGCGGCCNGGCCCAACGTGGT--GACTCCGAACAACTTTGT-GCCGATCGCATGGCCCTAGCGGCGGCGACGCATCTTTCAAG-TGTCTGCCCTA-TCAACTTTCGATGGTACGTGCTATGCCTACCATGGTGATAACGGGTAACGGGGAATCAGGGTTCGGTTCCGGAG-AGGGAGCATGAGATACGGCTACCACATCCAAGGAAGGCAGCAGGCGCGCAAATTACCCACTCC-GACACGGGGAGGTAGTGACGAAAAATAACAATACGGGACTCTTTCG--AGGCCTCGTAATTGGAATGAGTACACTTTAAATCCTTT------------------------------------------------------------------------------------------------------------------------------------------------------------------------------------------------------------------------------------------------------------------------------------------------GTNTACTTTGAAGAAATTAGAGTGCT-CAAAGCAGGCCATTCGCGCCTGAATAATGG-TGCATGGAATHATGGAATAGGAC-CTCGGTTC----TATTTT-GCTGGTTTTCGGANCTC-GAGGTNA-TGATTAATAGGGACAGAC-GGGGGCATTCGTATTGCGGCG-CTAGAGGTGAAATTC-TTGGACCGTCGCAAGACGAACTACAGCGATAGCA-TTTGCCAAGCATGCTTT-CATTNATCNAGA-ACGAAAGTCAGAGGTTCGAAGACGATCAG-ATACCGTCGTAGTTCTGACCATAAACGATGCCAACTGTCG-ATCCGCCGGAGTTGCTTCNATGACTCG-GCGGSC-AGACTCCGGGAAACC--AAAGTNTTT-G-------------------------------------------------------------------------------------------------------------------------------------------------------------------------------------------------------------------------------------------------------------------------------------------------------------------------------------------------------------------------------------------------CTTAGAGGGACAGGTGGCGCTTAGC-CACACGAGATTGAG-CAATAACAGGTCTGTGATGCCCTTAGATGTTCGGGGCCGCACATGCGCTACNATGAATGGATC-AGCGTGCGTC--TCGCCTGGTCCGAAAG-GATCGGGNAACCCGTTGAACCCCATTCGTACTAGGGATT-GGGGCTTGCAATTGTTCCCCATGAACGAGGAA-TTCCCAGTAGGGGCGAG------------------------------------------------------------------------------------------------------------------------------------------------------------------------------------------------------------------------------------   [937]
F_Strongylocentrotus_purpuratus    -----------------------------------------------------------------------------------------------------------------------------------------------------------------------------------------------------------------------AGGCNTGCTTTTATTAGGAANAAGACCAGNCGGTCTNG-----------------------------GCCGGNNACA------CTGGT-NAACTCTGGATAACAC--A-GCCGATCGCACGGTCTTTGCACCGGCGACGGATCCTTAGAA-TGTCTGCCCTA-TCAACTTTCGATGGTACGTTATGCGCCTACCATGGTCGTCACGGGTAACGGAGAATMAGBNTTCGATTCCGGAG-AGGGAGCCTGAGAAACGGCTRCCACATCCAAGGAAGGCAGCAGGCGNGCAAATTACCCACTCC-GACACGGGGAGGTAGTGACNAAAAATAACAATACAGGACTCTTTCG--AGGCCCTGTNATTGGAATGAGTACACTTTAAATCCTTTA-ANGAGGATNC------------------------------------------------------------------------------------------------------------------------------------------------------------------------------------------------------------------------------------------CNCGGTGCC--CTTAATTGA-GTGSCCAGGAGAGGCCGGAACGTTTACTT-GAAAAAATTGGAGTGTT-CMAAGCMGGCCTCGC--GCCTGAACMGCMG-AGCMTGGAATAATGGAATAGGAC-CTCGGTTC----TATTGC-GTTCGTTTTCNNAACTC-GAGGTAA-TGATTAATAGGRACTGAN-NNNNNNATTCGTATTGCGGTG-TGAGAGGTNAAATTC-TTGGATCGCNGCNAGACGACCGACTGCGAAAGCA-TTTGCCAAGAATGTTTT-CATTAATCAAGA-ACGAAAGTTAGAGGTTCGAAGGCGATCAG-ATACCGCNCTNGTTCTAACCATAAACGATGCCGACTGACG-ATCCGCNGGCGTTACTCCCATGACGCG-GCNNNC-AGTCTAAGGGAAACC--AAAGTCTTT-GG--------------------------------------------------------------------------------------------------------------------------------------------------------------------------------------------------------------------------------------------------------------------------------------------------------------------------------------------------------------------------------------------ACTNNTTAGAGGAACAAGTNCCGTTTAGC-CACGCGAGATTGAG-CAATAACAGGTCTGTGATGCCCTTAGATGTTCGGGGC-GCACGCGCGCTACACTGGCGGAATC-AGCGTGTCA--CTGCCCTTGGCCGGAAG-GTCTGGGTAATCCGCTAAACCTCCTCCGTGATGGGGATA-GGGAGTTGCAATTATCTCCCTTGAACGAGGAA-TTCCCAGTAAGC-CGAGTCATCAGCTCGCGTTGAT------------------------------------------------------------------------------------------------------------------------------------------------------------------------------------------------------------------   [988]
F_Styela_clava                     -------------------------------------------------------------------------------------------------------------------------------------------------------ATNACTGTGGTAATTCTAWWGCTAANNCATGCAA-TT-AAGCGCCGACTTC----------GGGAGGCGTGCTTTTATCAGATC-AAAACCGACCGGGTTCGT-----------------------------CCTGTGACG-----TTTGAT--GACTCTGGATAACC--NN-GCGGATCGTACGGTCTCTGCACCGACGACGTATCATTCAAG-TGTCTGCCCTA-TCAACTGTCGAAGGTACGCTACGTGCCTACCTTTGTGATAACGGGTNACGGGGAATCAGGGTTCGATTCCGGAG-AGGGAGCCTGAGAAACGGCTNCCACATCCAAGGAAGGCAGCAGGCGCGNNAATTACCCATTCCCGACGCGGGGAGGTAGTGACGAAAAATAACAATACAGGACTCTAACG--AGGCCCTGTNATTGGAATGAGTACATCCTAAAACTCTT------------------------------------------------------------------------------------------------------------------------------------------------------------------------------------------------------------------------------------------------------------------------------------------------GTTTACTTTGAAAAAATTAGAGTGTT-CAAA-CAGGCTGT--TCGCCTGCATAGTGT-TGCATGGAATAATGGAATAGGAC-CTCGGTTC----TATTTT-GTTGGTTTTCGGAGCAC-GAGGTAA-TGATTAAGAGGGACNGAC-GGNGCCGTCCGTNCTCTGCCG-TTAGAGGTGAAATTC-TTGGATCGGCGGAAGACGAACTACTGCGAAAGCA-TTCGCCNAGAATGTTTT-CTTTNATCNAGA--CGAAAGTCAGAGGTTCGAAGACGATCAG-ATACCGTCCTAGTTCTGACTATAAACGATGCCAACTAGCG-ATCGGGAGGCGTTACCATGACGACCTT-TCCGNC-AGCTTCCGGGAAACC--AAAGTCTTT-G-------------------------------------------------------------------------------------------------------------------------------------------------------------------------------------------------------------------------------------------------------------------------------------------------------------------------------------------------------------------------------------------------CTTAGAGGGACTAGTGGCGTTTAGC-CACACGAGATTGAG-CAATAACAGGTCTGTGATGCCCTTAGATGTCCGGGGC-GCACGCGCGCTACACTGAGTGAAGC-AGCGAGTGTC--TAACCTAGGCCGAAAG-GTCCGGGTAACCCGTTGAACCTCATTCGTGATTGGGATA-GGGACTTGCAATTGTTTCCCTTGAACNAGGAA-TTCCCAGTAAGCGCAAG------------------------------------------------------------------------------------------------------------------------------------------------------------------------------------------------------------------------------------   [967]
F_Sclerodactyla_briareus                       -------------------------------------------------------------------------------------------------------------------------------------------------------AGAANTGTGGTAATTCTGNNNNNNATACATGCGA-TT-AAGCGCCGACCCTCATT-----GGGGAAGCGTGCTTTTATTAGGAACGAGGCCAGTACGGTCTTTCGG-----------------------GGGCCNGTCTCCG-----CTGGT-NAACTCTAGATAACCA--C-GCCGATCGCACGGTCTC-GCACCGGCGACGCTCCCTTCAAA-AGTCTGCTCTA-TCAACTTTCGATGGTAAGTTATCTGCTTATCATGGTTGTGACGGGTNACGGAGAATCAGGGTTCGATTCCGGAG-AGGGAGCCTGAGAAACGGCTACCACATCCAAGGNNGGCAGCAGGCACGCNAATTACCCACTCC-GACNCGGGGAGGTAGTGACAAAAAATAACGATACAGGCCTCTTCGG--AGNCTCTGTAATCGGAATGAGTACACTTTAAATCCTTTA-ACGAGGANCT------------------------------------------------------------------------------------------------------------------------------------------------------------------------------------------------------------------------------------------TGCGGTGCT--CTTAACTGA-GTGCCGTGCGAGGCNN-AAANNTTTACTTTGAGAAAATTAGAGTGTT-CAAAGCAGGCCAAA-GTGCCCGAACAGCTC-AGCATAGAATAGTGGAAAAGGAC-CTCGGCTNGTTCTATTTC-GCTGGTCTCTGGAACCT-GAGGTAA-TGATCAAGAGGGACTGCC-GGGGGCATTCGTATTGCGGCG-TGAGAGGTGAAATTC-TTGGATCGTCGCAAGACGCCCGACAGCGAAAGCA-TTTGCCAAGAATGTCTT-CATTGATCAAGA-ACGAAAGTCGGAGGATCGAAGGCGATCAG-ATACCGCCCTAGTTCCGACCATAAACGATACCGACTCGTN-ATTCGCCGGCGTTCCTNCCATGACGCG-GCGGGNNACTCTCCGGGAAACC--AAAGTCTTT-GG--------------------------------------------------------------------------------------------------------------------------------------------------------------------------------------------------------------------------------------------------------------------------------------------------------------------------------------------------------------------------------------------ACTTCATAGAGGGACAAATGGCTTCCAGC-CATACGAGATAGAG-CAATAACAGGTCTGTGATGCCCTTAGATGTCCGGGGC-GCACGCGCGCTACACTGGCGCAAGC-AGCGGGTNCN-CTTCCCTCGGCCGACAG-GTCTGGGTGATCCGCTGAGATTCCGCCGTGCTGGGGACA-GGGACTTGTAATTGTGTCCCTTGAACGAGGAA-TTCCNAGTAAACGCGAGTCATCAGCTCGCATTGAT------------------------------------------------------------------------------------------------------------------------------------------------------------------------------------------------------------------   [1059]
;
END;

BEGIN ASSUMPTIONS;
	OPTIONS  DEFTYPE=unord PolyTcount=MINSTEPS ;
	EXSET * UNTITLED  =  1-151 186 189 198-215 234-306 318-323 338-345 366 378 453 553-571 604-891 918 929-935 949 973 982-985 992 1009 1010 1018 1037 1059 1075 1110 1128 1141 1171 1212 1220-1238 1240 1247 1263 1264 1274 1276-1660 1686 1701 1765 1773-1799 1834 1867 1885-2112;
END;


BEGIN SETS;
	CHARSET  ExcludedFig2  =  1-151 186 189 198-215 234-306 318-323 338-345 366 378 453 553-571 604-891 918 929-935 949 973 982-985 992 1009 1010 1018 1037 1059 1075 1110 1128 1141 1171 1212 1220-1238 1240 1247 1263 1264 1274 1276-1660 1686 1701 1765 1773-1799 1834 1867 1885-2112;
	CHARSET  ExcludedFig3  =  1-215 236 246-299 304 305 318-323 338-345 366 378 453 553-571 604-891 918 929-935 949 973 982-985 992 1009 1010 1018 1037 1059 1075 1110 1128 1141 1171 1212 1240 1247 1263 1264 1274 1276-1660 1686 1701 1765 1773-1799 1834 1867 1885-2112;
	CHARSET  ExcludedFig4  =  1-151 186 189 200-213 236 246-299 304 305 318-323 338-345 366 378 453 553-571 604-891 918 929-935 949 973 982-985 992 1009 1010 1018 1037 1059 1075 1110 1128 1141 1171 1212 1240 1247 1263 1264 1274 1276-1660 1686 1701 1765 1773-1799 1834 1867 1885-2112;
	CHARSET  ExcludedFig5  =  1-215 236 246-299 304 305 318-323 338-345 366 378 453 553-571 604-891 918 929-935 949 973 982-985 992 1009 1010 1018 1037 1059 1075 1110 1128 1141 1171 1212 1240 1247 1263 1264 1274 1276-1660 1686 1701 1765 1773-1799 1834 1867 1885-2112;
	CHARSET  Max1to3Excluded  =  1-151 184-191 201-215 236 247-299 304-306 319-323 338-342 366 378 453 559-565 604-891 918 929-935 945-950 973 982-985 992 1008-1010 1018 1037 1059 1075 1110 1128 1141 1171 1212 1240 1247 1263 1264 1276-1660 1686 1701 1765 1773-1780 1794 1834 1867 1885-2112;
	CHARSET  MaxAllExcluded  =  1-6 69-83 128-144 151 184-191 201-215 236 247-299 304-306 319-323 338-342 366 378 453 559-565 605 714-860 870-884 918 929-935 945-950 973 982-985 992 1008-1010 1018 1037 1059 1075 1110 1128 1141 1171 1212 1240 1247 1263 1264 1287 1526-1657 1686 1701 1765 1773-1780 1794 1834 1867 1940 1949 1950 1976-2028 2035 2110-2112;

	TAXSET  Origtaxaorigdata  =  8 13 20 31 33 38-67;
	TAXSET  moderntaxamodernseqs  =  1-16 18-39;
	TAXSET  origtaxamodernseqs  =  5-16 18-39;

	TAXSET  Fig2 = Asterias_forbesii Lumbricus_terrestris Homo_sapiens Artemia_salina Girardia_tigrina1 Hydra_littoralis Metridium_sp Oxytricha_ferruginea Saccharomyces_cerevisiae Zea_mays Dictyostelium_discoideum;
	TAXSET fig2F = F_Asterias_forbesi F_Lumbricus_sp. Homo_sapiens Artemia_salina F_Dugesia_tigrina F_Hydra_sp. F_Metridium_senile Oxytricha_ferruginea Saccharomyces_cerevisiae Zea_mays Dictyostelium_discoideum;
	
	TAXSET fig3 = Strongylocentrotus_purpuratus Asterias_forbesii Ophiocoma_echinata Dorometra_aegyptica Artemia_salina Styela_gibbsii Branchiostoma_floridae Homo_sapiens Xenopus_laevis Lumbricus_terrestris Girardia_tigrina1;
	TAXSET fig3F = F_Arbacia_punctulata F_Asterias_forbesi F_Ophiocoma_wendtii F_Lamprometra_palmata Artemia_salina F_Styela_clava F_Branchiostoma_californiense Homo_sapiens Xenopus_laevis F_Lumbricus_sp. F_Dugesia_tigrina;

	TAXSET fig4 = Asterias_forbesii Homo_sapiens Lumbricus_terrestris Spirobolus_sp. Limulus_polyphemus Artemia_salina Drosophila_melanogaster Girardia_tigrina1;
	TAXSET fig4F = F_Asterias_forbesi Homo_sapiens F_Lumbricus_sp. F_Spirobolus_marginatus F_Limulus_polyphemus Artemia_salina Drosophila_melanogaster F_Dugesia_tigrina;
	
	TAXSET fig5 = Asterias_forbesii Homo_sapiens Diaulula_sp Mya_arenaria Spisula_solidissima Liolophura_japonica Chaetopterus_sarsi Lingula_adamsi Riftia_pachyptila Lumbricus_terrestris Golfingia_elongata Artemia_salina Girardia_tigrina1;
	TAXSET fig5F = F_Asterias_forbesi Homo_sapiens F_Anisodoris_nobilis F_Mya_arenaria F_Spisula_solidissima F_Cryptochiton_stelleri F_Chaetopterus_sp. F_Lingula_reevi F_Riftia_pachyptila F_Lumbricus_sp. F_Golfingia_gouldii Artemia_salina F_Dugesia_tigrina;
	
END;

BEGIN paup;
[
[Fig2]
include all;
exclude excludedFig2;
delete all/cleartrees = yes;
restore fig2F/cleartrees = yes;
outgroup Dictyostelium_discoideum;
set criterion = dist;
dset distance = JC;
dset objective = lsfit;
hsearch start = stepwise addseq = Random nreps = 10;
desc all /plot = phylogram;
savetrees brlens = yes file = fig2F.tre;
export file = fig2F.phy;

[Fig3]
include all;
exclude excludedFig3;
delete all /cleartrees = yes;
restore fig3F /cleartrees = yes;
outgroup F_Dugesia_tigrina;
set criterion = dist;
dset distance = JC;
dset objective = lsfit;
hsearch start = stepwise addseq = Random nreps = 10;
desc all /plot = phylogram;
savetrees brlens = yes file = fig3F.tre;
export file = fig3F.phy;

[Fig4]
include all;
exclude excludedFig4;
delete all /cleartrees = yes;
restore fig4F /cleartrees = yes;
outgroup F_Dugesia_tigrina;
set criterion = dist;
dset distance = JC;
dset objective = lsfit;
hsearch start = stepwise addseq = Random nreps = 10;
desc all /plot = phylogram;
savetrees brlens = yes file = fig4F.tre;
export file = fig4F.phy;

[Fig5]
include all;
exclude excludedFig5;
delete all /cleartrees = yes;
restore fig5F /cleartrees = yes;
outgroup F_Dugesia_tigrina;
set criterion = dist;
dset distance = JC;
dset objective = lsfit;
hsearch start = stepwise addseq = Random nreps = 10;
desc all /plot = phylogram;
savetrees brlens = yes file = fig5F.tre;
export file = fig5F.phy;
]

[original analysis all taxa]
include all;
exclude Max1to3Excluded;
delete all /cleartrees = yes;
restore Origtaxaorigdata /cleartrees = yes;
outgroup Zea_mays;
set criterion = dist;
dset distance = JC;
dset objective = lsfit;
hsearch start = stepwise addseq = Random nreps = 10;
desc all /plot = phylogram;
savetrees brlens = yes file = origtaxa-origmethods.tre;
export file = phylip2;

[likelihood 1988]
hsearch;
set criterion = like;
lscores /basefreq = estimate tratio = estimate;
lset basefreq = previous tratio = previous;
hsearch addseq = Random nreps = 10;
lscores /basefreq = estimate tratio = estimate;
lset basefreq = previous tratio = previous;
hsearch addseq = Random nreps = 10;
desc all /plot = phylogram;
savetrees brlens = yes file = origtaxa-88.tre;

[full length sequences + likelihood 1988]
delete all;
restore origtaxamodernseqs;
include all;
exclude MaxAllExcluded;
hsearch;
set criterion = like;
lscores /basefreq = estimate tratio = estimate;
lset basefreq = previous tratio = previous;
hsearch addseq = Random nreps = 10;
lscores /basefreq = estimate tratio = estimate;
lset basefreq = previous tratio = previous;
hsearch addseq = Random nreps = 10;
desc all /plot = phylogram;
savetrees brlens = yes file = fullseq-88.tre;

[better taxa + full length sequences + likelihood 1988]
delete Girardia_tigrina2 /cleartrees = yes;
restore Macrostomum_hystricinum /cleartrees = yes;
nj;
hsearch;
set criterion = like;
lscores /basefreq = estimate tratio = estimate;
lset basefreq = previous tratio = previous;
hsearch addseq = Random nreps = 10;
lscores /basefreq = estimate tratio = estimate;
lset basefreq = previous tratio = previous;
hsearch addseq = Random nreps = 10;
desc all /plot = phylogram;
savetrees brlens = yes file = fullseq-macrostomum-88.tre;

[better taxa + full length sequences + full on likelihood 2008]
set criterion = like;
lset nst = 6 rates = gamma ncat = 4;
lscores /basefreq = estimate rmat = estimate shape = estimate pinv = estimate;
lset basefreq = previous rmat = previous shape = previous pinv = previous;
hsearch addseq = Random nreps = 10;
lscores /basefreq = estimate rmat = estimate shape = estimate pinv = estimate;
lset basefreq = previous rmat = previous shape = previous pinv = previous;
hsearch addseq = Random nreps = 10;
lscores /basefreq = estimate rmat = estimate shape = estimate pinv = estimate;
desc all /plot = phylogram;
savetrees brlens = yes file = fullseq-macrostomum-2012.tre;

[better taxa + full length sequences + full on likelihood 2008 also nematodes and priapulid and hemichordate]
include all;
exclude MaxAllExcluded;
delete all /cleartrees = yes;
restore moderntaxamodernseqs /cleartrees = yes;
nj;
set criterion = like;
lset nst = 6 rates = gamma ncat = 4;
lscores /basefreq = estimate rmat = estimate shape = estimate pinv = estimate;
lset basefreq = previous rmat = previous shape = previous pinv = previous;
hsearch addseq = Random nreps = 10;
lscores /basefreq = estimate rmat = estimate shape = estimate pinv = estimate;
lset basefreq = previous rmat = previous shape = previous pinv = previous;
hsearch addseq = Random nreps = 10;
lscores /basefreq = estimate rmat = estimate shape = estimate pinv = estimate;
desc all /plot = phylogram;
savetrees brlens = yes file = fullseq-macrostomum-etc-2012.tre;
END;

BEGIN mrbayes;

	CHARSET  Excluded1  =  1-151 188 197-214 233-305 317-322 337-344 365 377 452 552-570 603-890 917 928-934 948 972 981-984 991 1008 1009 1017 1036 1058 1074 1109 1127 1140 1170 1211 1219-1237 1239 1246 1262 1263 1273 1275-1541 1543-1660 1686 1701 1765 1773-1799 1834 1867 1885-2019 2022-2032 2034-2110;
	CHARSET  Excluded2  =  1-214 235 245-298 303 304 317-322 337-344 365 377 452 552-570 603-890 917 928-934 948 972 981-984 991 1008 1009 1017 1036 1058 1074 1109 1127 1140 1170 1211 1239 1246 1262 1263 1273 1275-1541 1543-1660 1686 1701 1765 1773-1799 1834 1867 1885-2019 2022-2032 2034-2110;
	CHARSET  Excluded3  =  1-151 188 199-212 235 245-298 303 304 317-322 337-344 365 377 452 552-570 603-890 917 928-934 948 972 981-984 991 1008 1009 1017 1036 1058 1074 1109 1127 1140 1170 1211 1239 1246 1262 1263 1273 1275-1541 1543-1660 1686 1701 1765 1773-1799 1834 1867 1885-2019 2022-2032 2034-2110;
	CHARSET  Excluded4  =  1-214 235 245-298 303 304 317-322 337-344 365 377 452 552-570 603-890 917 928-934 948 972 981-984 991 1008 1009 1017 1036 1058 1074 1109 1127 1140 1170 1211 1239 1246 1262 1263 1273 1275-1541 1543-1660 1686 1701 1765 1773-1799 1834 1867 1885-2019 2022-2032 2034-2110;
	CHARSET  Max1to3Excluded  =  1-151 184-190 200-214 235 246-298 303-305 318-322 337-341 365 377 452 558-564 603-890 917 928-934 944-949 972 981-984 991 1007-1009 1017 1036 1058 1074 1109 1127 1140 1170 1211 1239 1246 1262 1263 1275-1541 1543-1660 1686 1701 1765 1773-1780 1794 1834 1867 1885-2019 2022-2032 2034-2110;
	CHARSET  MaxAllExcluded  =  1-6 69-83 128-144 151 184-190 200-214 235 246-298 303-305 318-322 337-341 365 377 452 558-564 604 713-859 869-883 917 928-934 944-949 972 981-984 991 1007-1009 1017 1036 1058 1074 1109 1127 1140 1170 1211 1239 1246 1262 1263 1286 1525-1541 1543-1657 1686 1701 1765 1773-1780 1794 1834 1867 1940 1949 1950 1976-2019 2022-2026 2108-2110;

delete  Zea_mays Saccharomyces_cerevisiae Oxytricha_ferruginea Dictyostelium_discoideum;
exclude MaxAllExcluded;
outgroup Hydra_littoralis;
lset nst = 6 rates = gamma ngammacat = 4;
mcmc ngen = 5000000 nruns = 2 samplefreq = 1000 printfreq = 100 savebrlens = yes;
END;


BEGIN MacClade;
	Version 4.0  86;
	LastModified -987011995;
	FileSettings  '0' '0' '1' '1';
	Singles 100;
	Editor 00011001111111100100010111 '1' '12' Geneva '9' '100' '1' all;
	EditorPosition  '46' '6' '899' '1683';
	TreeWindowPosition  '46' '6' '839' '1390';
	ListWindow Characters open Geneva '9' '50' '25' '657' '406' 000;
	ListWindow Taxa open Geneva '9' '50' '25' '273' '400' 1000000;
	ListWindow Trees closed Geneva '9' '50' '10' '276' '490' ;
	ListWindow TypeSets closed Geneva '9' '50' '10' '276' '490' ;
	ListWindow WtSets closed Geneva '9' '50' '10' '276' '490' ;
	ListWindow ExSets closed Geneva '9' '50' '10' '276' '490' ;
	ListWindow CharSets closed Geneva '9' '50' '10' '177' '188' ;
	ListWindow TaxSets open Geneva '9' '50' '10' '129' '183' ;
	ListWindow CharPartitions closed Geneva '9' '50' '10' '276' '490' ;
	ListWindow CharPartNames closed Geneva '9' '50' '10' '276' '490' ;
	ListWindow WtSets closed Geneva '9' '50' '10' '276' '490' ;
	ChartWindowPosition  '52' '30' '818' '1380';
	StateNamesSymbols closed Geneva '9' '10' '50' '30' '148' '220';
	WindowOrder  List Characters List TaxSets List Taxa;
	OtherSymbols &/ 00 ?-;
	Correlation  '0' '0' '1000' '0' '0' 10011010;
	Salmo 00000001;
	EditorFile  '4';
	ExportHTML _ MOSS  '100' 110000;
	PrettyPrint 10;
	EditorToolsPosition  '707' '46' '115' '165';
	TreeWindowProgram 10;
	TreeWindow 0000;
	Continuous  '0' '3' 1;
	Calculations 0000001;
	SummaryMode  '0' '0' 0;
	Charts  Geneva '9' (normal) 0010;
	NexusOptions  '0' '0' '50' 001011001;
	TipLabel  '1';
	TreeFont  Geneva '9' (normal);
	TreeShape  1.0 1.0 0100;
	TraceLabels 0101;
	ChartColors  '0' '0' '65535' '9' '0' 1;
	ChartBiggestSpot 1;
	ChartPercent 10;
	ChartBarWidth  '10' 1;
	ChartVerticalAxis 10101;
	ChartMinMax  '0';
	TraceAllChangesDisplay  '1' 1;
	BarsOnBranchesDisplay  '0' '0' '60000' '10000' '10000' '10000' '10000' '60000' '65000' '65000' '65000' '6' '1' 0000101;
	ContinuousBranchLabels 0;
	AllStatesBranchLabels 1;
	IndexNotation  '2' 1;
	PrintTree  10.00 '2' '2' '2' '2' '2' '2' '2' '2' '2' '2' '2' Geneva '9' (normal) Geneva '10' (normal) Geneva '9' (normal) Geneva '9' (normal) Geneva '9' (bold ) Geneva '9' (normal) Geneva '9' (normal) '0' '0' '0' '0' '0' '0' '0' '0' '0' '0' '0' '0' '0' '0' '0' '0' '0' '0' '0' '0' '0' '0' '0' '0' '0' '0' '0' '0' '0' '0' '1' '1' '1' '1' '1' '4783' '-39' '4' '-40' '0' '1' '2' '1' '8' '0' '0' '0' '2' 1000111000000000000100000111000;
	MatchChar 00 .;
	EntryInterpretation 01;
	ColorOptions 00;
	TreeTools  '0' '5' '4' '0' '10' '4' '0' 00100111111101110;
	EditorTools  '0' '0' '0' '1000' '0' '0' '6' '3' '0' 100010101110001;
	PairAlign  '2' '2' '3' '2' '1' '1' '2' '1' '3' 1010;
	BothTools  '1';
END;
